# Supplementary material for: DeLTa-Seq: direct-lysate targeted RNA-Seq from crude tissue lysate
Source: Plant Methods. 2022 Aug 6;18:99. doi: 10.1186/s13007-022-00930-x (PMC9356424; doi:10.1186/s13007-022-00930-x)
Supplement: Supplementary file 3 — Additional file 3: Table S1 List of the RT primers harboring 1st indexes. Table S2 List of the gene-specific primers for gene set 1 (Tradict target gene set). Table S3. List of the PCR primers harboring 2nd indexes. Table S4. List of the gene-specific primers for gene set 2 (JA- and SA-related genes). [file 13007_2022_930_MOESM3_ESM.xlsx]

## Sheet: Supplemental_Table_1
Supplemental_Table_1 List of the RT primers harboring 1st indexes
index	Name	Sequences
aactttcc	RT_IPg0001	CAGAAGACGGCATACGAGATaactttccGTGACTGGAGTTCAGACGTGTGCTCTTCCGATCNNNNNNNNNNTTTTTTTTTTTTTTTTTTV
gtatccta	RT_IPg0002	CAGAAGACGGCATACGAGATgtatcctaGTGACTGGAGTTCAGACGTGTGCTCTTCCGATCNNNNNNNNNNTTTTTTTTTTTTTTTTTTV
agcggacg	RT_IPg0003	CAGAAGACGGCATACGAGATagcggacgGTGACTGGAGTTCAGACGTGTGCTCTTCCGATCNNNNNNNNNNTTTTTTTTTTTTTTTTTTV
ctacaacc	RT_IPg0004	CAGAAGACGGCATACGAGATctacaaccGTGACTGGAGTTCAGACGTGTGCTCTTCCGATCNNNNNNNNNNTTTTTTTTTTTTTTTTTTV
atataagg	RT_IPg0005	CAGAAGACGGCATACGAGATatataaggGTGACTGGAGTTCAGACGTGTGCTCTTCCGATCNNNNNNNNNNTTTTTTTTTTTTTTTTTTV
taaactga	RT_IPg0006	CAGAAGACGGCATACGAGATtaaactgaGTGACTGGAGTTCAGACGTGTGCTCTTCCGATCNNNNNNNNNNTTTTTTTTTTTTTTTTTTV
ggggaaat	RT_IPg0007	CAGAAGACGGCATACGAGATggggaaatGTGACTGGAGTTCAGACGTGTGCTCTTCCGATCNNNNNNNNNNTTTTTTTTTTTTTTTTTTV
ctgtgttc	RT_IPg0008	CAGAAGACGGCATACGAGATctgtgttcGTGACTGGAGTTCAGACGTGTGCTCTTCCGATCNNNNNNNNNNTTTTTTTTTTTTTTTTTTV
tagattta	RT_IPg0009	CAGAAGACGGCATACGAGATtagatttaGTGACTGGAGTTCAGACGTGTGCTCTTCCGATCNNNNNNNNNNTTTTTTTTTTTTTTTTTTV
aatgcgta	RT_IPg0010	CAGAAGACGGCATACGAGATaatgcgtaGTGACTGGAGTTCAGACGTGTGCTCTTCCGATCNNNNNNNNNNTTTTTTTTTTTTTTTTTTV
cataagca	RT_IPg0011	CAGAAGACGGCATACGAGATcataagcaGTGACTGGAGTTCAGACGTGTGCTCTTCCGATCNNNNNNNNNNTTTTTTTTTTTTTTTTTTV
cgtgttgt	RT_IPg0012	CAGAAGACGGCATACGAGATcgtgttgtGTGACTGGAGTTCAGACGTGTGCTCTTCCGATCNNNNNNNNNNTTTTTTTTTTTTTTTTTTV
gtccgtac	RT_IPg0013	CAGAAGACGGCATACGAGATgtccgtacGTGACTGGAGTTCAGACGTGTGCTCTTCCGATCNNNNNNNNNNTTTTTTTTTTTTTTTTTTV
gctacgaa	RT_IPg0014	CAGAAGACGGCATACGAGATgctacgaaGTGACTGGAGTTCAGACGTGTGCTCTTCCGATCNNNNNNNNNNTTTTTTTTTTTTTTTTTTV
accctggt	RT_IPg0015	CAGAAGACGGCATACGAGATaccctggtGTGACTGGAGTTCAGACGTGTGCTCTTCCGATCNNNNNNNNNNTTTTTTTTTTTTTTTTTTV
acgccaca	RT_IPg0016	CAGAAGACGGCATACGAGATacgccacaGTGACTGGAGTTCAGACGTGTGCTCTTCCGATCNNNNNNNNNNTTTTTTTTTTTTTTTTTTV
gcaatgtt	RT_IPg0017	CAGAAGACGGCATACGAGATgcaatgttGTGACTGGAGTTCAGACGTGTGCTCTTCCGATCNNNNNNNNNNTTTTTTTTTTTTTTTTTTV
ggtagccc	RT_IPg0018	CAGAAGACGGCATACGAGATggtagcccGTGACTGGAGTTCAGACGTGTGCTCTTCCGATCNNNNNNNNNNTTTTTTTTTTTTTTTTTTV
tgcatcgc	RT_IPg0019	CAGAAGACGGCATACGAGATtgcatcgcGTGACTGGAGTTCAGACGTGTGCTCTTCCGATCNNNNNNNNNNTTTTTTTTTTTTTTTTTTV
tcgatcgc	RT_IPg0020	CAGAAGACGGCATACGAGATtcgatcgcGTGACTGGAGTTCAGACGTGTGCTCTTCCGATCNNNNNNNNNNTTTTTTTTTTTTTTTTTTV
atttatag	RT_IPg0021	CAGAAGACGGCATACGAGATatttatagGTGACTGGAGTTCAGACGTGTGCTCTTCCGATCNNNNNNNNNNTTTTTTTTTTTTTTTTTTV
gacctacc	RT_IPg0022	CAGAAGACGGCATACGAGATgacctaccGTGACTGGAGTTCAGACGTGTGCTCTTCCGATCNNNNNNNNNNTTTTTTTTTTTTTTTTTTV
tgccgagc	RT_IPg0023	CAGAAGACGGCATACGAGATtgccgagcGTGACTGGAGTTCAGACGTGTGCTCTTCCGATCNNNNNNNNNNTTTTTTTTTTTTTTTTTTV
gtaaggcg	RT_IPg0024	CAGAAGACGGCATACGAGATgtaaggcgGTGACTGGAGTTCAGACGTGTGCTCTTCCGATCNNNNNNNNNNTTTTTTTTTTTTTTTTTTV
ctgtattg	RT_IPg0025	CAGAAGACGGCATACGAGATctgtattgGTGACTGGAGTTCAGACGTGTGCTCTTCCGATCNNNNNNNNNNTTTTTTTTTTTTTTTTTTV
tacagggg	RT_IPg0026	CAGAAGACGGCATACGAGATtacaggggGTGACTGGAGTTCAGACGTGTGCTCTTCCGATCNNNNNNNNNNTTTTTTTTTTTTTTTTTTV
attcgtag	RT_IPg0027	CAGAAGACGGCATACGAGATattcgtagGTGACTGGAGTTCAGACGTGTGCTCTTCCGATCNNNNNNNNNNTTTTTTTTTTTTTTTTTTV
tcacccgg	RT_IPg0028	CAGAAGACGGCATACGAGATtcacccggGTGACTGGAGTTCAGACGTGTGCTCTTCCGATCNNNNNNNNNNTTTTTTTTTTTTTTTTTTV
gtgcaaca	RT_IPg0029	CAGAAGACGGCATACGAGATgtgcaacaGTGACTGGAGTTCAGACGTGTGCTCTTCCGATCNNNNNNNNNNTTTTTTTTTTTTTTTTTTV
cattgaat	RT_IPg0030	CAGAAGACGGCATACGAGATcattgaatGTGACTGGAGTTCAGACGTGTGCTCTTCCGATCNNNNNNNNNNTTTTTTTTTTTTTTTTTTV
tggcttag	RT_IPg0031	CAGAAGACGGCATACGAGATtggcttagGTGACTGGAGTTCAGACGTGTGCTCTTCCGATCNNNNNNNNNNTTTTTTTTTTTTTTTTTTV
tgttgtgc	RT_IPg0032	CAGAAGACGGCATACGAGATtgttgtgcGTGACTGGAGTTCAGACGTGTGCTCTTCCGATCNNNNNNNNNNTTTTTTTTTTTTTTTTTTV
attgtcct	RT_IPg0033	CAGAAGACGGCATACGAGATattgtcctGTGACTGGAGTTCAGACGTGTGCTCTTCCGATCNNNNNNNNNNTTTTTTTTTTTTTTTTTTV
agagatgt	RT_IPg0034	CAGAAGACGGCATACGAGATagagatgtGTGACTGGAGTTCAGACGTGTGCTCTTCCGATCNNNNNNNNNNTTTTTTTTTTTTTTTTTTV
cgttaacc	RT_IPg0035	CAGAAGACGGCATACGAGATcgttaaccGTGACTGGAGTTCAGACGTGTGCTCTTCCGATCNNNNNNNNNNTTTTTTTTTTTTTTTTTTV
cggtgtat	RT_IPg0036	CAGAAGACGGCATACGAGATcggtgtatGTGACTGGAGTTCAGACGTGTGCTCTTCCGATCNNNNNNNNNNTTTTTTTTTTTTTTTTTTV
cgcaagtg	RT_IPg0037	CAGAAGACGGCATACGAGATcgcaagtgGTGACTGGAGTTCAGACGTGTGCTCTTCCGATCNNNNNNNNNNTTTTTTTTTTTTTTTTTTV
caaagctg	RT_IPg0038	CAGAAGACGGCATACGAGATcaaagctgGTGACTGGAGTTCAGACGTGTGCTCTTCCGATCNNNNNNNNNNTTTTTTTTTTTTTTTTTTV
gggttaag	RT_IPg0039	CAGAAGACGGCATACGAGATgggttaagGTGACTGGAGTTCAGACGTGTGCTCTTCCGATCNNNNNNNNNNTTTTTTTTTTTTTTTTTTV
cccagacg	RT_IPg0040	CAGAAGACGGCATACGAGATcccagacgGTGACTGGAGTTCAGACGTGTGCTCTTCCGATCNNNNNNNNNNTTTTTTTTTTTTTTTTTTV
atggtgat	RT_IPg0041	CAGAAGACGGCATACGAGATatggtgatGTGACTGGAGTTCAGACGTGTGCTCTTCCGATCNNNNNNNNNNTTTTTTTTTTTTTTTTTTV
gaacgcaa	RT_IPg0042	CAGAAGACGGCATACGAGATgaacgcaaGTGACTGGAGTTCAGACGTGTGCTCTTCCGATCNNNNNNNNNNTTTTTTTTTTTTTTTTTTV
ttctacag	RT_IPg0043	CAGAAGACGGCATACGAGATttctacagGTGACTGGAGTTCAGACGTGTGCTCTTCCGATCNNNNNNNNNNTTTTTTTTTTTTTTTTTTV
caacgaac	RT_IPg0044	CAGAAGACGGCATACGAGATcaacgaacGTGACTGGAGTTCAGACGTGTGCTCTTCCGATCNNNNNNNNNNTTTTTTTTTTTTTTTTTTV
aggacccc	RT_IPg0045	CAGAAGACGGCATACGAGATaggaccccGTGACTGGAGTTCAGACGTGTGCTCTTCCGATCNNNNNNNNNNTTTTTTTTTTTTTTTTTTV
ttactcat	RT_IPg0046	CAGAAGACGGCATACGAGATttactcatGTGACTGGAGTTCAGACGTGTGCTCTTCCGATCNNNNNNNNNNTTTTTTTTTTTTTTTTTTV
gcatcaaa	RT_IPg0047	CAGAAGACGGCATACGAGATgcatcaaaGTGACTGGAGTTCAGACGTGTGCTCTTCCGATCNNNNNNNNNNTTTTTTTTTTTTTTTTTTV
acgcctag	RT_IPg0048	CAGAAGACGGCATACGAGATacgcctagGTGACTGGAGTTCAGACGTGTGCTCTTCCGATCNNNNNNNNNNTTTTTTTTTTTTTTTTTTV
agatatac	RT_IPg0049	CAGAAGACGGCATACGAGATagatatacGTGACTGGAGTTCAGACGTGTGCTCTTCCGATCNNNNNNNNNNTTTTTTTTTTTTTTTTTTV
cgcaatgg	RT_IPg0050	CAGAAGACGGCATACGAGATcgcaatggGTGACTGGAGTTCAGACGTGTGCTCTTCCGATCNNNNNNNNNNTTTTTTTTTTTTTTTTTTV
ggtattcc	RT_IPg0051	CAGAAGACGGCATACGAGATggtattccGTGACTGGAGTTCAGACGTGTGCTCTTCCGATCNNNNNNNNNNTTTTTTTTTTTTTTTTTTV
tcgtccca	RT_IPg0052	CAGAAGACGGCATACGAGATtcgtcccaGTGACTGGAGTTCAGACGTGTGCTCTTCCGATCNNNNNNNNNNTTTTTTTTTTTTTTTTTTV
gacgcaaa	RT_IPg0053	CAGAAGACGGCATACGAGATgacgcaaaGTGACTGGAGTTCAGACGTGTGCTCTTCCGATCNNNNNNNNNNTTTTTTTTTTTTTTTTTTV
acatttcg	RT_IPg0054	CAGAAGACGGCATACGAGATacatttcgGTGACTGGAGTTCAGACGTGTGCTCTTCCGATCNNNNNNNNNNTTTTTTTTTTTTTTTTTTV
tcaagcac	RT_IPg0055	CAGAAGACGGCATACGAGATtcaagcacGTGACTGGAGTTCAGACGTGTGCTCTTCCGATCNNNNNNNNNNTTTTTTTTTTTTTTTTTTV
gccgatgc	RT_IPg0056	CAGAAGACGGCATACGAGATgccgatgcGTGACTGGAGTTCAGACGTGTGCTCTTCCGATCNNNNNNNNNNTTTTTTTTTTTTTTTTTTV
ggtcgtgt	RT_IPg0057	CAGAAGACGGCATACGAGATggtcgtgtGTGACTGGAGTTCAGACGTGTGCTCTTCCGATCNNNNNNNNNNTTTTTTTTTTTTTTTTTTV
gttgtaga	RT_IPg0058	CAGAAGACGGCATACGAGATgttgtagaGTGACTGGAGTTCAGACGTGTGCTCTTCCGATCNNNNNNNNNNTTTTTTTTTTTTTTTTTTV
gttgacac	RT_IPg0059	CAGAAGACGGCATACGAGATgttgacacGTGACTGGAGTTCAGACGTGTGCTCTTCCGATCNNNNNNNNNNTTTTTTTTTTTTTTTTTTV
aagcaggt	RT_IPg0060	CAGAAGACGGCATACGAGATaagcaggtGTGACTGGAGTTCAGACGTGTGCTCTTCCGATCNNNNNNNNNNTTTTTTTTTTTTTTTTTTV
gtgtcgcg	RT_IPg0061	CAGAAGACGGCATACGAGATgtgtcgcgGTGACTGGAGTTCAGACGTGTGCTCTTCCGATCNNNNNNNNNNTTTTTTTTTTTTTTTTTTV
gcatttaa	RT_IPg0062	CAGAAGACGGCATACGAGATgcatttaaGTGACTGGAGTTCAGACGTGTGCTCTTCCGATCNNNNNNNNNNTTTTTTTTTTTTTTTTTTV
cctgacag	RT_IPg0063	CAGAAGACGGCATACGAGATcctgacagGTGACTGGAGTTCAGACGTGTGCTCTTCCGATCNNNNNNNNNNTTTTTTTTTTTTTTTTTTV
ggtggaac	RT_IPg0064	CAGAAGACGGCATACGAGATggtggaacGTGACTGGAGTTCAGACGTGTGCTCTTCCGATCNNNNNNNNNNTTTTTTTTTTTTTTTTTTV
tgctggtc	RT_IPg0065	CAGAAGACGGCATACGAGATtgctggtcGTGACTGGAGTTCAGACGTGTGCTCTTCCGATCNNNNNNNNNNTTTTTTTTTTTTTTTTTTV
aaatcgag	RT_IPg0066	CAGAAGACGGCATACGAGATaaatcgagGTGACTGGAGTTCAGACGTGTGCTCTTCCGATCNNNNNNNNNNTTTTTTTTTTTTTTTTTTV
cgccgcaa	RT_IPg0067	CAGAAGACGGCATACGAGATcgccgcaaGTGACTGGAGTTCAGACGTGTGCTCTTCCGATCNNNNNNNNNNTTTTTTTTTTTTTTTTTTV
aagacggc	RT_IPg0068	CAGAAGACGGCATACGAGATaagacggcGTGACTGGAGTTCAGACGTGTGCTCTTCCGATCNNNNNNNNNNTTTTTTTTTTTTTTTTTTV
ttcggagt	RT_IPg0069	CAGAAGACGGCATACGAGATttcggagtGTGACTGGAGTTCAGACGTGTGCTCTTCCGATCNNNNNNNNNNTTTTTTTTTTTTTTTTTTV
gcagatcg	RT_IPg0070	CAGAAGACGGCATACGAGATgcagatcgGTGACTGGAGTTCAGACGTGTGCTCTTCCGATCNNNNNNNNNNTTTTTTTTTTTTTTTTTTV
cgagctat	RT_IPg0071	CAGAAGACGGCATACGAGATcgagctatGTGACTGGAGTTCAGACGTGTGCTCTTCCGATCNNNNNNNNNNTTTTTTTTTTTTTTTTTTV
gccctaat	RT_IPg0072	CAGAAGACGGCATACGAGATgccctaatGTGACTGGAGTTCAGACGTGTGCTCTTCCGATCNNNNNNNNNNTTTTTTTTTTTTTTTTTTV
cgttttag	RT_IPg0073	CAGAAGACGGCATACGAGATcgttttagGTGACTGGAGTTCAGACGTGTGCTCTTCCGATCNNNNNNNNNNTTTTTTTTTTTTTTTTTTV
tgccctgg	RT_IPg0074	CAGAAGACGGCATACGAGATtgccctggGTGACTGGAGTTCAGACGTGTGCTCTTCCGATCNNNNNNNNNNTTTTTTTTTTTTTTTTTTV
acccaaag	RT_IPg0075	CAGAAGACGGCATACGAGATacccaaagGTGACTGGAGTTCAGACGTGTGCTCTTCCGATCNNNNNNNNNNTTTTTTTTTTTTTTTTTTV
tgattgaa	RT_IPg0076	CAGAAGACGGCATACGAGATtgattgaaGTGACTGGAGTTCAGACGTGTGCTCTTCCGATCNNNNNNNNNNTTTTTTTTTTTTTTTTTTV
tttaaagg	RT_IPg0077	CAGAAGACGGCATACGAGATtttaaaggGTGACTGGAGTTCAGACGTGTGCTCTTCCGATCNNNNNNNNNNTTTTTTTTTTTTTTTTTTV
atttgcct	RT_IPg0078	CAGAAGACGGCATACGAGATatttgcctGTGACTGGAGTTCAGACGTGTGCTCTTCCGATCNNNNNNNNNNTTTTTTTTTTTTTTTTTTV
acttcggc	RT_IPg0079	CAGAAGACGGCATACGAGATacttcggcGTGACTGGAGTTCAGACGTGTGCTCTTCCGATCNNNNNNNNNNTTTTTTTTTTTTTTTTTTV
tacgttcc	RT_IPg0080	CAGAAGACGGCATACGAGATtacgttccGTGACTGGAGTTCAGACGTGTGCTCTTCCGATCNNNNNNNNNNTTTTTTTTTTTTTTTTTTV
aggcctaa	RT_IPg0081	CAGAAGACGGCATACGAGATaggcctaaGTGACTGGAGTTCAGACGTGTGCTCTTCCGATCNNNNNNNNNNTTTTTTTTTTTTTTTTTTV
cttcacac	RT_IPg0082	CAGAAGACGGCATACGAGATcttcacacGTGACTGGAGTTCAGACGTGTGCTCTTCCGATCNNNNNNNNNNTTTTTTTTTTTTTTTTTTV
gattgtgg	RT_IPg0083	CAGAAGACGGCATACGAGATgattgtggGTGACTGGAGTTCAGACGTGTGCTCTTCCGATCNNNNNNNNNNTTTTTTTTTTTTTTTTTTV
tcgaatta	RT_IPg0084	CAGAAGACGGCATACGAGATtcgaattaGTGACTGGAGTTCAGACGTGTGCTCTTCCGATCNNNNNNNNNNTTTTTTTTTTTTTTTTTTV
atcccgtg	RT_IPg0085	CAGAAGACGGCATACGAGATatcccgtgGTGACTGGAGTTCAGACGTGTGCTCTTCCGATCNNNNNNNNNNTTTTTTTTTTTTTTTTTTV
tccatgtg	RT_IPg0086	CAGAAGACGGCATACGAGATtccatgtgGTGACTGGAGTTCAGACGTGTGCTCTTCCGATCNNNNNNNNNNTTTTTTTTTTTTTTTTTTV
catcggcg	RT_IPg0087	CAGAAGACGGCATACGAGATcatcggcgGTGACTGGAGTTCAGACGTGTGCTCTTCCGATCNNNNNNNNNNTTTTTTTTTTTTTTTTTTV
taactgca	RT_IPg0088	CAGAAGACGGCATACGAGATtaactgcaGTGACTGGAGTTCAGACGTGTGCTCTTCCGATCNNNNNNNNNNTTTTTTTTTTTTTTTTTTV
agcttaat	RT_IPg0089	CAGAAGACGGCATACGAGATagcttaatGTGACTGGAGTTCAGACGTGTGCTCTTCCGATCNNNNNNNNNNTTTTTTTTTTTTTTTTTTV
tttgaggc	RT_IPg0090	CAGAAGACGGCATACGAGATtttgaggcGTGACTGGAGTTCAGACGTGTGCTCTTCCGATCNNNNNNNNNNTTTTTTTTTTTTTTTTTTV
gtgaagaa	RT_IPg0091	CAGAAGACGGCATACGAGATgtgaagaaGTGACTGGAGTTCAGACGTGTGCTCTTCCGATCNNNNNNNNNNTTTTTTTTTTTTTTTTTTV
ctgcgaag	RT_IPg0092	CAGAAGACGGCATACGAGATctgcgaagGTGACTGGAGTTCAGACGTGTGCTCTTCCGATCNNNNNNNNNNTTTTTTTTTTTTTTTTTTV
tagcgcat	RT_IPg0093	CAGAAGACGGCATACGAGATtagcgcatGTGACTGGAGTTCAGACGTGTGCTCTTCCGATCNNNNNNNNNNTTTTTTTTTTTTTTTTTTV
acctttgg	RT_IPg0094	CAGAAGACGGCATACGAGATacctttggGTGACTGGAGTTCAGACGTGTGCTCTTCCGATCNNNNNNNNNNTTTTTTTTTTTTTTTTTTV
gtgacgga	RT_IPg0095	CAGAAGACGGCATACGAGATgtgacggaGTGACTGGAGTTCAGACGTGTGCTCTTCCGATCNNNNNNNNNNTTTTTTTTTTTTTTTTTTV
acaatccc	RT_IPg0096	CAGAAGACGGCATACGAGATacaatcccGTGACTGGAGTTCAGACGTGTGCTCTTCCGATCNNNNNNNNNNTTTTTTTTTTTTTTTTTTV
agtctagt	RT_IPg0097	CAGAAGACGGCATACGAGATagtctagtGTGACTGGAGTTCAGACGTGTGCTCTTCCGATCNNNNNNNNNNTTTTTTTTTTTTTTTTTTV
agcaagcg	RT_IPg0098	CAGAAGACGGCATACGAGATagcaagcgGTGACTGGAGTTCAGACGTGTGCTCTTCCGATCNNNNNNNNNNTTTTTTTTTTTTTTTTTTV
cagaccat	RT_IPg0099	CAGAAGACGGCATACGAGATcagaccatGTGACTGGAGTTCAGACGTGTGCTCTTCCGATCNNNNNNNNNNTTTTTTTTTTTTTTTTTTV
tcggaaga	RT_IPg0100	CAGAAGACGGCATACGAGATtcggaagaGTGACTGGAGTTCAGACGTGTGCTCTTCCGATCNNNNNNNNNNTTTTTTTTTTTTTTTTTTV
tgtggcaa	RT_IPg0101	CAGAAGACGGCATACGAGATtgtggcaaGTGACTGGAGTTCAGACGTGTGCTCTTCCGATCNNNNNNNNNNTTTTTTTTTTTTTTTTTTV
tctagcct	RT_IPg0102	CAGAAGACGGCATACGAGATtctagcctGTGACTGGAGTTCAGACGTGTGCTCTTCCGATCNNNNNNNNNNTTTTTTTTTTTTTTTTTTV
atgaatta	RT_IPg0103	CAGAAGACGGCATACGAGATatgaattaGTGACTGGAGTTCAGACGTGTGCTCTTCCGATCNNNNNNNNNNTTTTTTTTTTTTTTTTTTV
taatctct	RT_IPg0104	CAGAAGACGGCATACGAGATtaatctctGTGACTGGAGTTCAGACGTGTGCTCTTCCGATCNNNNNNNNNNTTTTTTTTTTTTTTTTTTV
gtggatgc	RT_IPg0105	CAGAAGACGGCATACGAGATgtggatgcGTGACTGGAGTTCAGACGTGTGCTCTTCCGATCNNNNNNNNNNTTTTTTTTTTTTTTTTTTV
gccatgat	RT_IPg0106	CAGAAGACGGCATACGAGATgccatgatGTGACTGGAGTTCAGACGTGTGCTCTTCCGATCNNNNNNNNNNTTTTTTTTTTTTTTTTTTV
ttcttgcc	RT_IPg0107	CAGAAGACGGCATACGAGATttcttgccGTGACTGGAGTTCAGACGTGTGCTCTTCCGATCNNNNNNNNNNTTTTTTTTTTTTTTTTTTV
gcattggc	RT_IPg0108	CAGAAGACGGCATACGAGATgcattggcGTGACTGGAGTTCAGACGTGTGCTCTTCCGATCNNNNNNNNNNTTTTTTTTTTTTTTTTTTV
atctgtag	RT_IPg0109	CAGAAGACGGCATACGAGATatctgtagGTGACTGGAGTTCAGACGTGTGCTCTTCCGATCNNNNNNNNNNTTTTTTTTTTTTTTTTTTV
tctgacct	RT_IPg0110	CAGAAGACGGCATACGAGATtctgacctGTGACTGGAGTTCAGACGTGTGCTCTTCCGATCNNNNNNNNNNTTTTTTTTTTTTTTTTTTV
acgaatcc	RT_IPg0111	CAGAAGACGGCATACGAGATacgaatccGTGACTGGAGTTCAGACGTGTGCTCTTCCGATCNNNNNNNNNNTTTTTTTTTTTTTTTTTTV
ccacagtt	RT_IPg0112	CAGAAGACGGCATACGAGATccacagttGTGACTGGAGTTCAGACGTGTGCTCTTCCGATCNNNNNNNNNNTTTTTTTTTTTTTTTTTTV
tacccttc	RT_IPg0113	CAGAAGACGGCATACGAGATtacccttcGTGACTGGAGTTCAGACGTGTGCTCTTCCGATCNNNNNNNNNNTTTTTTTTTTTTTTTTTTV
gacgatct	RT_IPg0114	CAGAAGACGGCATACGAGATgacgatctGTGACTGGAGTTCAGACGTGTGCTCTTCCGATCNNNNNNNNNNTTTTTTTTTTTTTTTTTTV
catcgcct	RT_IPg0115	CAGAAGACGGCATACGAGATcatcgcctGTGACTGGAGTTCAGACGTGTGCTCTTCCGATCNNNNNNNNNNTTTTTTTTTTTTTTTTTTV
attggggt	RT_IPg0116	CAGAAGACGGCATACGAGATattggggtGTGACTGGAGTTCAGACGTGTGCTCTTCCGATCNNNNNNNNNNTTTTTTTTTTTTTTTTTTV
gatgtggt	RT_IPg0117	CAGAAGACGGCATACGAGATgatgtggtGTGACTGGAGTTCAGACGTGTGCTCTTCCGATCNNNNNNNNNNTTTTTTTTTTTTTTTTTTV
agcgccag	RT_IPg0118	CAGAAGACGGCATACGAGATagcgccagGTGACTGGAGTTCAGACGTGTGCTCTTCCGATCNNNNNNNNNNTTTTTTTTTTTTTTTTTTV
acactccg	RT_IPg0119	CAGAAGACGGCATACGAGATacactccgGTGACTGGAGTTCAGACGTGTGCTCTTCCGATCNNNNNNNNNNTTTTTTTTTTTTTTTTTTV
cgagcgct	RT_IPg0120	CAGAAGACGGCATACGAGATcgagcgctGTGACTGGAGTTCAGACGTGTGCTCTTCCGATCNNNNNNNNNNTTTTTTTTTTTTTTTTTTV
aggaggat	RT_IPg0121	CAGAAGACGGCATACGAGATaggaggatGTGACTGGAGTTCAGACGTGTGCTCTTCCGATCNNNNNNNNNNTTTTTTTTTTTTTTTTTTV
cctgtcct	RT_IPg0122	CAGAAGACGGCATACGAGATcctgtcctGTGACTGGAGTTCAGACGTGTGCTCTTCCGATCNNNNNNNNNNTTTTTTTTTTTTTTTTTTV
agttcctg	RT_IPg0123	CAGAAGACGGCATACGAGATagttcctgGTGACTGGAGTTCAGACGTGTGCTCTTCCGATCNNNNNNNNNNTTTTTTTTTTTTTTTTTTV
agaactca	RT_IPg0124	CAGAAGACGGCATACGAGATagaactcaGTGACTGGAGTTCAGACGTGTGCTCTTCCGATCNNNNNNNNNNTTTTTTTTTTTTTTTTTTV
cagcccaa	RT_IPg0125	CAGAAGACGGCATACGAGATcagcccaaGTGACTGGAGTTCAGACGTGTGCTCTTCCGATCNNNNNNNNNNTTTTTTTTTTTTTTTTTTV
atgaatgt	RT_IPg0126	CAGAAGACGGCATACGAGATatgaatgtGTGACTGGAGTTCAGACGTGTGCTCTTCCGATCNNNNNNNNNNTTTTTTTTTTTTTTTTTTV
tctaggga	RT_IPg0127	CAGAAGACGGCATACGAGATtctagggaGTGACTGGAGTTCAGACGTGTGCTCTTCCGATCNNNNNNNNNNTTTTTTTTTTTTTTTTTTV
tatctcga	RT_IPg0128	CAGAAGACGGCATACGAGATtatctcgaGTGACTGGAGTTCAGACGTGTGCTCTTCCGATCNNNNNNNNNNTTTTTTTTTTTTTTTTTTV
cgtagact	RT_IPg0129	CAGAAGACGGCATACGAGATcgtagactGTGACTGGAGTTCAGACGTGTGCTCTTCCGATCNNNNNNNNNNTTTTTTTTTTTTTTTTTTV
tgtgtgaa	RT_IPg0130	CAGAAGACGGCATACGAGATtgtgtgaaGTGACTGGAGTTCAGACGTGTGCTCTTCCGATCNNNNNNNNNNTTTTTTTTTTTTTTTTTTV
ttaattca	RT_IPg0131	CAGAAGACGGCATACGAGATttaattcaGTGACTGGAGTTCAGACGTGTGCTCTTCCGATCNNNNNNNNNNTTTTTTTTTTTTTTTTTTV
tgagagcg	RT_IPg0132	CAGAAGACGGCATACGAGATtgagagcgGTGACTGGAGTTCAGACGTGTGCTCTTCCGATCNNNNNNNNNNTTTTTTTTTTTTTTTTTTV
cgctgtgt	RT_IPg0133	CAGAAGACGGCATACGAGATcgctgtgtGTGACTGGAGTTCAGACGTGTGCTCTTCCGATCNNNNNNNNNNTTTTTTTTTTTTTTTTTTV
ctaaggtg	RT_IPg0134	CAGAAGACGGCATACGAGATctaaggtgGTGACTGGAGTTCAGACGTGTGCTCTTCCGATCNNNNNNNNNNTTTTTTTTTTTTTTTTTTV
tcataccc	RT_IPg0135	CAGAAGACGGCATACGAGATtcatacccGTGACTGGAGTTCAGACGTGTGCTCTTCCGATCNNNNNNNNNNTTTTTTTTTTTTTTTTTTV
ggtcggac	RT_IPg0136	CAGAAGACGGCATACGAGATggtcggacGTGACTGGAGTTCAGACGTGTGCTCTTCCGATCNNNNNNNNNNTTTTTTTTTTTTTTTTTTV
gcaccatg	RT_IPg0137	CAGAAGACGGCATACGAGATgcaccatgGTGACTGGAGTTCAGACGTGTGCTCTTCCGATCNNNNNNNNNNTTTTTTTTTTTTTTTTTTV
cgcctagg	RT_IPg0138	CAGAAGACGGCATACGAGATcgcctaggGTGACTGGAGTTCAGACGTGTGCTCTTCCGATCNNNNNNNNNNTTTTTTTTTTTTTTTTTTV
gatacgtc	RT_IPg0139	CAGAAGACGGCATACGAGATgatacgtcGTGACTGGAGTTCAGACGTGTGCTCTTCCGATCNNNNNNNNNNTTTTTTTTTTTTTTTTTTV
cgattttg	RT_IPg0140	CAGAAGACGGCATACGAGATcgattttgGTGACTGGAGTTCAGACGTGTGCTCTTCCGATCNNNNNNNNNNTTTTTTTTTTTTTTTTTTV
ctatcggt	RT_IPg0141	CAGAAGACGGCATACGAGATctatcggtGTGACTGGAGTTCAGACGTGTGCTCTTCCGATCNNNNNNNNNNTTTTTTTTTTTTTTTTTTV
atttacta	RT_IPg0142	CAGAAGACGGCATACGAGATatttactaGTGACTGGAGTTCAGACGTGTGCTCTTCCGATCNNNNNNNNNNTTTTTTTTTTTTTTTTTTV
tagaatat	RT_IPg0143	CAGAAGACGGCATACGAGATtagaatatGTGACTGGAGTTCAGACGTGTGCTCTTCCGATCNNNNNNNNNNTTTTTTTTTTTTTTTTTTV
atagctac	RT_IPg0144	CAGAAGACGGCATACGAGATatagctacGTGACTGGAGTTCAGACGTGTGCTCTTCCGATCNNNNNNNNNNTTTTTTTTTTTTTTTTTTV
tactcgtt	RT_IPg0145	CAGAAGACGGCATACGAGATtactcgttGTGACTGGAGTTCAGACGTGTGCTCTTCCGATCNNNNNNNNNNTTTTTTTTTTTTTTTTTTV
tagcgcca	RT_IPg0146	CAGAAGACGGCATACGAGATtagcgccaGTGACTGGAGTTCAGACGTGTGCTCTTCCGATCNNNNNNNNNNTTTTTTTTTTTTTTTTTTV
cagcatct	RT_IPg0147	CAGAAGACGGCATACGAGATcagcatctGTGACTGGAGTTCAGACGTGTGCTCTTCCGATCNNNNNNNNNNTTTTTTTTTTTTTTTTTTV
cccgttca	RT_IPg0148	CAGAAGACGGCATACGAGATcccgttcaGTGACTGGAGTTCAGACGTGTGCTCTTCCGATCNNNNNNNNNNTTTTTTTTTTTTTTTTTTV
aactcagg	RT_IPg0149	CAGAAGACGGCATACGAGATaactcaggGTGACTGGAGTTCAGACGTGTGCTCTTCCGATCNNNNNNNNNNTTTTTTTTTTTTTTTTTTV
gtccgcgg	RT_IPg0150	CAGAAGACGGCATACGAGATgtccgcggGTGACTGGAGTTCAGACGTGTGCTCTTCCGATCNNNNNNNNNNTTTTTTTTTTTTTTTTTTV
ggttgctg	RT_IPg0151	CAGAAGACGGCATACGAGATggttgctgGTGACTGGAGTTCAGACGTGTGCTCTTCCGATCNNNNNNNNNNTTTTTTTTTTTTTTTTTTV
acactctt	RT_IPg0152	CAGAAGACGGCATACGAGATacactcttGTGACTGGAGTTCAGACGTGTGCTCTTCCGATCNNNNNNNNNNTTTTTTTTTTTTTTTTTTV
acgtagaa	RT_IPg0153	CAGAAGACGGCATACGAGATacgtagaaGTGACTGGAGTTCAGACGTGTGCTCTTCCGATCNNNNNNNNNNTTTTTTTTTTTTTTTTTTV
gggacaat	RT_IPg0154	CAGAAGACGGCATACGAGATgggacaatGTGACTGGAGTTCAGACGTGTGCTCTTCCGATCNNNNNNNNNNTTTTTTTTTTTTTTTTTTV
gtgctagt	RT_IPg0155	CAGAAGACGGCATACGAGATgtgctagtGTGACTGGAGTTCAGACGTGTGCTCTTCCGATCNNNNNNNNNNTTTTTTTTTTTTTTTTTTV
caatctcc	RT_IPg0156	CAGAAGACGGCATACGAGATcaatctccGTGACTGGAGTTCAGACGTGTGCTCTTCCGATCNNNNNNNNNNTTTTTTTTTTTTTTTTTTV
atcccagt	RT_IPg0157	CAGAAGACGGCATACGAGATatcccagtGTGACTGGAGTTCAGACGTGTGCTCTTCCGATCNNNNNNNNNNTTTTTTTTTTTTTTTTTTV
tgtagcgg	RT_IPg0158	CAGAAGACGGCATACGAGATtgtagcggGTGACTGGAGTTCAGACGTGTGCTCTTCCGATCNNNNNNNNNNTTTTTTTTTTTTTTTTTTV
gatatgag	RT_IPg0159	CAGAAGACGGCATACGAGATgatatgagGTGACTGGAGTTCAGACGTGTGCTCTTCCGATCNNNNNNNNNNTTTTTTTTTTTTTTTTTTV
tctctgtc	RT_IPg0160	CAGAAGACGGCATACGAGATtctctgtcGTGACTGGAGTTCAGACGTGTGCTCTTCCGATCNNNNNNNNNNTTTTTTTTTTTTTTTTTTV
catccacg	RT_IPg0161	CAGAAGACGGCATACGAGATcatccacgGTGACTGGAGTTCAGACGTGTGCTCTTCCGATCNNNNNNNNNNTTTTTTTTTTTTTTTTTTV
gactcata	RT_IPg0162	CAGAAGACGGCATACGAGATgactcataGTGACTGGAGTTCAGACGTGTGCTCTTCCGATCNNNNNNNNNNTTTTTTTTTTTTTTTTTTV
aattgatc	RT_IPg0163	CAGAAGACGGCATACGAGATaattgatcGTGACTGGAGTTCAGACGTGTGCTCTTCCGATCNNNNNNNNNNTTTTTTTTTTTTTTTTTTV
ccttcctg	RT_IPg0164	CAGAAGACGGCATACGAGATccttcctgGTGACTGGAGTTCAGACGTGTGCTCTTCCGATCNNNNNNNNNNTTTTTTTTTTTTTTTTTTV
gccgccag	RT_IPg0165	CAGAAGACGGCATACGAGATgccgccagGTGACTGGAGTTCAGACGTGTGCTCTTCCGATCNNNNNNNNNNTTTTTTTTTTTTTTTTTTV
caagttta	RT_IPg0166	CAGAAGACGGCATACGAGATcaagtttaGTGACTGGAGTTCAGACGTGTGCTCTTCCGATCNNNNNNNNNNTTTTTTTTTTTTTTTTTTV
agtaagta	RT_IPg0167	CAGAAGACGGCATACGAGATagtaagtaGTGACTGGAGTTCAGACGTGTGCTCTTCCGATCNNNNNNNNNNTTTTTTTTTTTTTTTTTTV
gggaaacg	RT_IPg0168	CAGAAGACGGCATACGAGATgggaaacgGTGACTGGAGTTCAGACGTGTGCTCTTCCGATCNNNNNNNNNNTTTTTTTTTTTTTTTTTTV
agattcat	RT_IPg0169	CAGAAGACGGCATACGAGATagattcatGTGACTGGAGTTCAGACGTGTGCTCTTCCGATCNNNNNNNNNNTTTTTTTTTTTTTTTTTTV
agatatca	RT_IPg0170	CAGAAGACGGCATACGAGATagatatcaGTGACTGGAGTTCAGACGTGTGCTCTTCCGATCNNNNNNNNNNTTTTTTTTTTTTTTTTTTV
ttccgcgt	RT_IPg0171	CAGAAGACGGCATACGAGATttccgcgtGTGACTGGAGTTCAGACGTGTGCTCTTCCGATCNNNNNNNNNNTTTTTTTTTTTTTTTTTTV
gccaagac	RT_IPg0172	CAGAAGACGGCATACGAGATgccaagacGTGACTGGAGTTCAGACGTGTGCTCTTCCGATCNNNNNNNNNNTTTTTTTTTTTTTTTTTTV
cacgtcat	RT_IPg0173	CAGAAGACGGCATACGAGATcacgtcatGTGACTGGAGTTCAGACGTGTGCTCTTCCGATCNNNNNNNNNNTTTTTTTTTTTTTTTTTTV
gagctagg	RT_IPg0174	CAGAAGACGGCATACGAGATgagctaggGTGACTGGAGTTCAGACGTGTGCTCTTCCGATCNNNNNNNNNNTTTTTTTTTTTTTTTTTTV
acctgttg	RT_IPg0175	CAGAAGACGGCATACGAGATacctgttgGTGACTGGAGTTCAGACGTGTGCTCTTCCGATCNNNNNNNNNNTTTTTTTTTTTTTTTTTTV
gtgaatca	RT_IPg0176	CAGAAGACGGCATACGAGATgtgaatcaGTGACTGGAGTTCAGACGTGTGCTCTTCCGATCNNNNNNNNNNTTTTTTTTTTTTTTTTTTV
cgcagtct	RT_IPg0177	CAGAAGACGGCATACGAGATcgcagtctGTGACTGGAGTTCAGACGTGTGCTCTTCCGATCNNNNNNNNNNTTTTTTTTTTTTTTTTTTV
tagtcgca	RT_IPg0178	CAGAAGACGGCATACGAGATtagtcgcaGTGACTGGAGTTCAGACGTGTGCTCTTCCGATCNNNNNNNNNNTTTTTTTTTTTTTTTTTTV
cggtgacc	RT_IPg0179	CAGAAGACGGCATACGAGATcggtgaccGTGACTGGAGTTCAGACGTGTGCTCTTCCGATCNNNNNNNNNNTTTTTTTTTTTTTTTTTTV
gacagcca	RT_IPg0180	CAGAAGACGGCATACGAGATgacagccaGTGACTGGAGTTCAGACGTGTGCTCTTCCGATCNNNNNNNNNNTTTTTTTTTTTTTTTTTTV
gcgagtgc	RT_IPg0181	CAGAAGACGGCATACGAGATgcgagtgcGTGACTGGAGTTCAGACGTGTGCTCTTCCGATCNNNNNNNNNNTTTTTTTTTTTTTTTTTTV
ttcttcgc	RT_IPg0182	CAGAAGACGGCATACGAGATttcttcgcGTGACTGGAGTTCAGACGTGTGCTCTTCCGATCNNNNNNNNNNTTTTTTTTTTTTTTTTTTV
cttttcag	RT_IPg0183	CAGAAGACGGCATACGAGATcttttcagGTGACTGGAGTTCAGACGTGTGCTCTTCCGATCNNNNNNNNNNTTTTTTTTTTTTTTTTTTV
actacatt	RT_IPg0184	CAGAAGACGGCATACGAGATactacattGTGACTGGAGTTCAGACGTGTGCTCTTCCGATCNNNNNNNNNNTTTTTTTTTTTTTTTTTTV
gtcattct	RT_IPg0185	CAGAAGACGGCATACGAGATgtcattctGTGACTGGAGTTCAGACGTGTGCTCTTCCGATCNNNNNNNNNNTTTTTTTTTTTTTTTTTTV
gcacgcta	RT_IPg0186	CAGAAGACGGCATACGAGATgcacgctaGTGACTGGAGTTCAGACGTGTGCTCTTCCGATCNNNNNNNNNNTTTTTTTTTTTTTTTTTTV
ttgagtcg	RT_IPg0187	CAGAAGACGGCATACGAGATttgagtcgGTGACTGGAGTTCAGACGTGTGCTCTTCCGATCNNNNNNNNNNTTTTTTTTTTTTTTTTTTV
tgacgata	RT_IPg0188	CAGAAGACGGCATACGAGATtgacgataGTGACTGGAGTTCAGACGTGTGCTCTTCCGATCNNNNNNNNNNTTTTTTTTTTTTTTTTTTV
ccgataac	RT_IPg0189	CAGAAGACGGCATACGAGATccgataacGTGACTGGAGTTCAGACGTGTGCTCTTCCGATCNNNNNNNNNNTTTTTTTTTTTTTTTTTTV
ttctatac	RT_IPg0190	CAGAAGACGGCATACGAGATttctatacGTGACTGGAGTTCAGACGTGTGCTCTTCCGATCNNNNNNNNNNTTTTTTTTTTTTTTTTTTV
caacgact	RT_IPg0191	CAGAAGACGGCATACGAGATcaacgactGTGACTGGAGTTCAGACGTGTGCTCTTCCGATCNNNNNNNNNNTTTTTTTTTTTTTTTTTTV
cggcgttg	RT_IPg0192	CAGAAGACGGCATACGAGATcggcgttgGTGACTGGAGTTCAGACGTGTGCTCTTCCGATCNNNNNNNNNNTTTTTTTTTTTTTTTTTTV
atttggcg	RT_IPg0193	CAGAAGACGGCATACGAGATatttggcgGTGACTGGAGTTCAGACGTGTGCTCTTCCGATCNNNNNNNNNNTTTTTTTTTTTTTTTTTTV
aggtctct	RT_IPg0194	CAGAAGACGGCATACGAGATaggtctctGTGACTGGAGTTCAGACGTGTGCTCTTCCGATCNNNNNNNNNNTTTTTTTTTTTTTTTTTTV
atgtcaga	RT_IPg0195	CAGAAGACGGCATACGAGATatgtcagaGTGACTGGAGTTCAGACGTGTGCTCTTCCGATCNNNNNNNNNNTTTTTTTTTTTTTTTTTTV
ggttctgg	RT_IPg0196	CAGAAGACGGCATACGAGATggttctggGTGACTGGAGTTCAGACGTGTGCTCTTCCGATCNNNNNNNNNNTTTTTTTTTTTTTTTTTTV
cacgcaga	RT_IPg0197	CAGAAGACGGCATACGAGATcacgcagaGTGACTGGAGTTCAGACGTGTGCTCTTCCGATCNNNNNNNNNNTTTTTTTTTTTTTTTTTTV
cgtgagaa	RT_IPg0198	CAGAAGACGGCATACGAGATcgtgagaaGTGACTGGAGTTCAGACGTGTGCTCTTCCGATCNNNNNNNNNNTTTTTTTTTTTTTTTTTTV
atgccgct	RT_IPg0199	CAGAAGACGGCATACGAGATatgccgctGTGACTGGAGTTCAGACGTGTGCTCTTCCGATCNNNNNNNNNNTTTTTTTTTTTTTTTTTTV
atctaggt	RT_IPg0200	CAGAAGACGGCATACGAGATatctaggtGTGACTGGAGTTCAGACGTGTGCTCTTCCGATCNNNNNNNNNNTTTTTTTTTTTTTTTTTTV
gctcatca	RT_IPg0201	CAGAAGACGGCATACGAGATgctcatcaGTGACTGGAGTTCAGACGTGTGCTCTTCCGATCNNNNNNNNNNTTTTTTTTTTTTTTTTTTV
tgctccgc	RT_IPg0202	CAGAAGACGGCATACGAGATtgctccgcGTGACTGGAGTTCAGACGTGTGCTCTTCCGATCNNNNNNNNNNTTTTTTTTTTTTTTTTTTV
tcacattt	RT_IPg0203	CAGAAGACGGCATACGAGATtcacatttGTGACTGGAGTTCAGACGTGTGCTCTTCCGATCNNNNNNNNNNTTTTTTTTTTTTTTTTTTV
tgtacaca	RT_IPg0204	CAGAAGACGGCATACGAGATtgtacacaGTGACTGGAGTTCAGACGTGTGCTCTTCCGATCNNNNNNNNNNTTTTTTTTTTTTTTTTTTV
ggagctcc	RT_IPg0205	CAGAAGACGGCATACGAGATggagctccGTGACTGGAGTTCAGACGTGTGCTCTTCCGATCNNNNNNNNNNTTTTTTTTTTTTTTTTTTV
cactatat	RT_IPg0206	CAGAAGACGGCATACGAGATcactatatGTGACTGGAGTTCAGACGTGTGCTCTTCCGATCNNNNNNNNNNTTTTTTTTTTTTTTTTTTV
ttagttag	RT_IPg0207	CAGAAGACGGCATACGAGATttagttagGTGACTGGAGTTCAGACGTGTGCTCTTCCGATCNNNNNNNNNNTTTTTTTTTTTTTTTTTTV
ttctcaca	RT_IPg0208	CAGAAGACGGCATACGAGATttctcacaGTGACTGGAGTTCAGACGTGTGCTCTTCCGATCNNNNNNNNNNTTTTTTTTTTTTTTTTTTV
cacagaat	RT_IPg0209	CAGAAGACGGCATACGAGATcacagaatGTGACTGGAGTTCAGACGTGTGCTCTTCCGATCNNNNNNNNNNTTTTTTTTTTTTTTTTTTV
actgtaac	RT_IPg0210	CAGAAGACGGCATACGAGATactgtaacGTGACTGGAGTTCAGACGTGTGCTCTTCCGATCNNNNNNNNNNTTTTTTTTTTTTTTTTTTV
acggtcta	RT_IPg0211	CAGAAGACGGCATACGAGATacggtctaGTGACTGGAGTTCAGACGTGTGCTCTTCCGATCNNNNNNNNNNTTTTTTTTTTTTTTTTTTV
ttcgagca	RT_IPg0212	CAGAAGACGGCATACGAGATttcgagcaGTGACTGGAGTTCAGACGTGTGCTCTTCCGATCNNNNNNNNNNTTTTTTTTTTTTTTTTTTV
tagccgct	RT_IPg0213	CAGAAGACGGCATACGAGATtagccgctGTGACTGGAGTTCAGACGTGTGCTCTTCCGATCNNNNNNNNNNTTTTTTTTTTTTTTTTTTV
tccggttg	RT_IPg0214	CAGAAGACGGCATACGAGATtccggttgGTGACTGGAGTTCAGACGTGTGCTCTTCCGATCNNNNNNNNNNTTTTTTTTTTTTTTTTTTV
caccgacg	RT_IPg0215	CAGAAGACGGCATACGAGATcaccgacgGTGACTGGAGTTCAGACGTGTGCTCTTCCGATCNNNNNNNNNNTTTTTTTTTTTTTTTTTTV
agccttag	RT_IPg0216	CAGAAGACGGCATACGAGATagccttagGTGACTGGAGTTCAGACGTGTGCTCTTCCGATCNNNNNNNNNNTTTTTTTTTTTTTTTTTTV
cactttac	RT_IPg0217	CAGAAGACGGCATACGAGATcactttacGTGACTGGAGTTCAGACGTGTGCTCTTCCGATCNNNNNNNNNNTTTTTTTTTTTTTTTTTTV
tacacaga	RT_IPg0218	CAGAAGACGGCATACGAGATtacacagaGTGACTGGAGTTCAGACGTGTGCTCTTCCGATCNNNNNNNNNNTTTTTTTTTTTTTTTTTTV
tccactct	RT_IPg0219	CAGAAGACGGCATACGAGATtccactctGTGACTGGAGTTCAGACGTGTGCTCTTCCGATCNNNNNNNNNNTTTTTTTTTTTTTTTTTTV
cacgaacc	RT_IPg0220	CAGAAGACGGCATACGAGATcacgaaccGTGACTGGAGTTCAGACGTGTGCTCTTCCGATCNNNNNNNNNNTTTTTTTTTTTTTTTTTTV
gcaggccc	RT_IPg0221	CAGAAGACGGCATACGAGATgcaggcccGTGACTGGAGTTCAGACGTGTGCTCTTCCGATCNNNNNNNNNNTTTTTTTTTTTTTTTTTTV
acctgctc	RT_IPg0222	CAGAAGACGGCATACGAGATacctgctcGTGACTGGAGTTCAGACGTGTGCTCTTCCGATCNNNNNNNNNNTTTTTTTTTTTTTTTTTTV
aatcgtct	RT_IPg0223	CAGAAGACGGCATACGAGATaatcgtctGTGACTGGAGTTCAGACGTGTGCTCTTCCGATCNNNNNNNNNNTTTTTTTTTTTTTTTTTTV
cggcgtgc	RT_IPg0224	CAGAAGACGGCATACGAGATcggcgtgcGTGACTGGAGTTCAGACGTGTGCTCTTCCGATCNNNNNNNNNNTTTTTTTTTTTTTTTTTTV
tacaaggt	RT_IPg0225	CAGAAGACGGCATACGAGATtacaaggtGTGACTGGAGTTCAGACGTGTGCTCTTCCGATCNNNNNNNNNNTTTTTTTTTTTTTTTTTTV
aatttagc	RT_IPg0226	CAGAAGACGGCATACGAGATaatttagcGTGACTGGAGTTCAGACGTGTGCTCTTCCGATCNNNNNNNNNNTTTTTTTTTTTTTTTTTTV
gcatcgct	RT_IPg0227	CAGAAGACGGCATACGAGATgcatcgctGTGACTGGAGTTCAGACGTGTGCTCTTCCGATCNNNNNNNNNNTTTTTTTTTTTTTTTTTTV
gaatactc	RT_IPg0228	CAGAAGACGGCATACGAGATgaatactcGTGACTGGAGTTCAGACGTGTGCTCTTCCGATCNNNNNNNNNNTTTTTTTTTTTTTTTTTTV
accggaac	RT_IPg0229	CAGAAGACGGCATACGAGATaccggaacGTGACTGGAGTTCAGACGTGTGCTCTTCCGATCNNNNNNNNNNTTTTTTTTTTTTTTTTTTV
ccgtgcta	RT_IPg0230	CAGAAGACGGCATACGAGATccgtgctaGTGACTGGAGTTCAGACGTGTGCTCTTCCGATCNNNNNNNNNNTTTTTTTTTTTTTTTTTTV
aagcttct	RT_IPg0231	CAGAAGACGGCATACGAGATaagcttctGTGACTGGAGTTCAGACGTGTGCTCTTCCGATCNNNNNNNNNNTTTTTTTTTTTTTTTTTTV
catcaatt	RT_IPg0232	CAGAAGACGGCATACGAGATcatcaattGTGACTGGAGTTCAGACGTGTGCTCTTCCGATCNNNNNNNNNNTTTTTTTTTTTTTTTTTTV
gcggtgca	RT_IPg0233	CAGAAGACGGCATACGAGATgcggtgcaGTGACTGGAGTTCAGACGTGTGCTCTTCCGATCNNNNNNNNNNTTTTTTTTTTTTTTTTTTV
tgtaccac	RT_IPg0234	CAGAAGACGGCATACGAGATtgtaccacGTGACTGGAGTTCAGACGTGTGCTCTTCCGATCNNNNNNNNNNTTTTTTTTTTTTTTTTTTV
gagagcaa	RT_IPg0235	CAGAAGACGGCATACGAGATgagagcaaGTGACTGGAGTTCAGACGTGTGCTCTTCCGATCNNNNNNNNNNTTTTTTTTTTTTTTTTTTV
attagcga	RT_IPg0236	CAGAAGACGGCATACGAGATattagcgaGTGACTGGAGTTCAGACGTGTGCTCTTCCGATCNNNNNNNNNNTTTTTTTTTTTTTTTTTTV
ttggaaag	RT_IPg0237	CAGAAGACGGCATACGAGATttggaaagGTGACTGGAGTTCAGACGTGTGCTCTTCCGATCNNNNNNNNNNTTTTTTTTTTTTTTTTTTV
accggaga	RT_IPg0238	CAGAAGACGGCATACGAGATaccggagaGTGACTGGAGTTCAGACGTGTGCTCTTCCGATCNNNNNNNNNNTTTTTTTTTTTTTTTTTTV
ccgtctcg	RT_IPg0239	CAGAAGACGGCATACGAGATccgtctcgGTGACTGGAGTTCAGACGTGTGCTCTTCCGATCNNNNNNNNNNTTTTTTTTTTTTTTTTTTV
tcacgctc	RT_IPg0240	CAGAAGACGGCATACGAGATtcacgctcGTGACTGGAGTTCAGACGTGTGCTCTTCCGATCNNNNNNNNNNTTTTTTTTTTTTTTTTTTV
cctccagt	RT_IPg0241	CAGAAGACGGCATACGAGATcctccagtGTGACTGGAGTTCAGACGTGTGCTCTTCCGATCNNNNNNNNNNTTTTTTTTTTTTTTTTTTV
aagagtac	RT_IPg0242	CAGAAGACGGCATACGAGATaagagtacGTGACTGGAGTTCAGACGTGTGCTCTTCCGATCNNNNNNNNNNTTTTTTTTTTTTTTTTTTV
tgaatgta	RT_IPg0243	CAGAAGACGGCATACGAGATtgaatgtaGTGACTGGAGTTCAGACGTGTGCTCTTCCGATCNNNNNNNNNNTTTTTTTTTTTTTTTTTTV
agtcgcct	RT_IPg0244	CAGAAGACGGCATACGAGATagtcgcctGTGACTGGAGTTCAGACGTGTGCTCTTCCGATCNNNNNNNNNNTTTTTTTTTTTTTTTTTTV
gctaacgg	RT_IPg0245	CAGAAGACGGCATACGAGATgctaacggGTGACTGGAGTTCAGACGTGTGCTCTTCCGATCNNNNNNNNNNTTTTTTTTTTTTTTTTTTV
catttaac	RT_IPg0246	CAGAAGACGGCATACGAGATcatttaacGTGACTGGAGTTCAGACGTGTGCTCTTCCGATCNNNNNNNNNNTTTTTTTTTTTTTTTTTTV
acctggga	RT_IPg0247	CAGAAGACGGCATACGAGATacctgggaGTGACTGGAGTTCAGACGTGTGCTCTTCCGATCNNNNNNNNNNTTTTTTTTTTTTTTTTTTV
atttaggg	RT_IPg0248	CAGAAGACGGCATACGAGATatttagggGTGACTGGAGTTCAGACGTGTGCTCTTCCGATCNNNNNNNNNNTTTTTTTTTTTTTTTTTTV
attaggcc	RT_IPg0249	CAGAAGACGGCATACGAGATattaggccGTGACTGGAGTTCAGACGTGTGCTCTTCCGATCNNNNNNNNNNTTTTTTTTTTTTTTTTTTV
agatcccc	RT_IPg0250	CAGAAGACGGCATACGAGATagatccccGTGACTGGAGTTCAGACGTGTGCTCTTCCGATCNNNNNNNNNNTTTTTTTTTTTTTTTTTTV
gtctgcgt	RT_IPg0251	CAGAAGACGGCATACGAGATgtctgcgtGTGACTGGAGTTCAGACGTGTGCTCTTCCGATCNNNNNNNNNNTTTTTTTTTTTTTTTTTTV
tacagcgt	RT_IPg0252	CAGAAGACGGCATACGAGATtacagcgtGTGACTGGAGTTCAGACGTGTGCTCTTCCGATCNNNNNNNNNNTTTTTTTTTTTTTTTTTTV
tgtactcg	RT_IPg0253	CAGAAGACGGCATACGAGATtgtactcgGTGACTGGAGTTCAGACGTGTGCTCTTCCGATCNNNNNNNNNNTTTTTTTTTTTTTTTTTTV
agatgtgg	RT_IPg0254	CAGAAGACGGCATACGAGATagatgtggGTGACTGGAGTTCAGACGTGTGCTCTTCCGATCNNNNNNNNNNTTTTTTTTTTTTTTTTTTV
cctgcctt	RT_IPg0255	CAGAAGACGGCATACGAGATcctgccttGTGACTGGAGTTCAGACGTGTGCTCTTCCGATCNNNNNNNNNNTTTTTTTTTTTTTTTTTTV
ccatgctc	RT_IPg0256	CAGAAGACGGCATACGAGATccatgctcGTGACTGGAGTTCAGACGTGTGCTCTTCCGATCNNNNNNNNNNTTTTTTTTTTTTTTTTTTV
cgtatgtg	RT_IPg0257	CAGAAGACGGCATACGAGATcgtatgtgGTGACTGGAGTTCAGACGTGTGCTCTTCCGATCNNNNNNNNNNTTTTTTTTTTTTTTTTTTV
tcgaaatt	RT_IPg0258	CAGAAGACGGCATACGAGATtcgaaattGTGACTGGAGTTCAGACGTGTGCTCTTCCGATCNNNNNNNNNNTTTTTTTTTTTTTTTTTTV
tgctgtac	RT_IPg0259	CAGAAGACGGCATACGAGATtgctgtacGTGACTGGAGTTCAGACGTGTGCTCTTCCGATCNNNNNNNNNNTTTTTTTTTTTTTTTTTTV
ccatgtgg	RT_IPg0260	CAGAAGACGGCATACGAGATccatgtggGTGACTGGAGTTCAGACGTGTGCTCTTCCGATCNNNNNNNNNNTTTTTTTTTTTTTTTTTTV
ggagcaag	RT_IPg0261	CAGAAGACGGCATACGAGATggagcaagGTGACTGGAGTTCAGACGTGTGCTCTTCCGATCNNNNNNNNNNTTTTTTTTTTTTTTTTTTV
tgggttgt	RT_IPg0262	CAGAAGACGGCATACGAGATtgggttgtGTGACTGGAGTTCAGACGTGTGCTCTTCCGATCNNNNNNNNNNTTTTTTTTTTTTTTTTTTV
cttgactt	RT_IPg0263	CAGAAGACGGCATACGAGATcttgacttGTGACTGGAGTTCAGACGTGTGCTCTTCCGATCNNNNNNNNNNTTTTTTTTTTTTTTTTTTV
catgctgc	RT_IPg0264	CAGAAGACGGCATACGAGATcatgctgcGTGACTGGAGTTCAGACGTGTGCTCTTCCGATCNNNNNNNNNNTTTTTTTTTTTTTTTTTTV
ctatataa	RT_IPg0265	CAGAAGACGGCATACGAGATctatataaGTGACTGGAGTTCAGACGTGTGCTCTTCCGATCNNNNNNNNNNTTTTTTTTTTTTTTTTTTV
ccctaatt	RT_IPg0266	CAGAAGACGGCATACGAGATccctaattGTGACTGGAGTTCAGACGTGTGCTCTTCCGATCNNNNNNNNNNTTTTTTTTTTTTTTTTTTV
aaatggcg	RT_IPg0267	CAGAAGACGGCATACGAGATaaatggcgGTGACTGGAGTTCAGACGTGTGCTCTTCCGATCNNNNNNNNNNTTTTTTTTTTTTTTTTTTV
agggcgat	RT_IPg0268	CAGAAGACGGCATACGAGATagggcgatGTGACTGGAGTTCAGACGTGTGCTCTTCCGATCNNNNNNNNNNTTTTTTTTTTTTTTTTTTV
gcctttct	RT_IPg0269	CAGAAGACGGCATACGAGATgcctttctGTGACTGGAGTTCAGACGTGTGCTCTTCCGATCNNNNNNNNNNTTTTTTTTTTTTTTTTTTV
ggacatta	RT_IPg0270	CAGAAGACGGCATACGAGATggacattaGTGACTGGAGTTCAGACGTGTGCTCTTCCGATCNNNNNNNNNNTTTTTTTTTTTTTTTTTTV
cgcgccat	RT_IPg0271	CAGAAGACGGCATACGAGATcgcgccatGTGACTGGAGTTCAGACGTGTGCTCTTCCGATCNNNNNNNNNNTTTTTTTTTTTTTTTTTTV
ccatggac	RT_IPg0272	CAGAAGACGGCATACGAGATccatggacGTGACTGGAGTTCAGACGTGTGCTCTTCCGATCNNNNNNNNNNTTTTTTTTTTTTTTTTTTV
acatgaca	RT_IPg0273	CAGAAGACGGCATACGAGATacatgacaGTGACTGGAGTTCAGACGTGTGCTCTTCCGATCNNNNNNNNNNTTTTTTTTTTTTTTTTTTV
gatgttgg	RT_IPg0274	CAGAAGACGGCATACGAGATgatgttggGTGACTGGAGTTCAGACGTGTGCTCTTCCGATCNNNNNNNNNNTTTTTTTTTTTTTTTTTTV
atagctta	RT_IPg0275	CAGAAGACGGCATACGAGATatagcttaGTGACTGGAGTTCAGACGTGTGCTCTTCCGATCNNNNNNNNNNTTTTTTTTTTTTTTTTTTV
tctgtgac	RT_IPg0276	CAGAAGACGGCATACGAGATtctgtgacGTGACTGGAGTTCAGACGTGTGCTCTTCCGATCNNNNNNNNNNTTTTTTTTTTTTTTTTTTV
acgtcccg	RT_IPg0277	CAGAAGACGGCATACGAGATacgtcccgGTGACTGGAGTTCAGACGTGTGCTCTTCCGATCNNNNNNNNNNTTTTTTTTTTTTTTTTTTV
atactgtg	RT_IPg0278	CAGAAGACGGCATACGAGATatactgtgGTGACTGGAGTTCAGACGTGTGCTCTTCCGATCNNNNNNNNNNTTTTTTTTTTTTTTTTTTV
cgtttatg	RT_IPg0279	CAGAAGACGGCATACGAGATcgtttatgGTGACTGGAGTTCAGACGTGTGCTCTTCCGATCNNNNNNNNNNTTTTTTTTTTTTTTTTTTV
agcgtatc	RT_IPg0280	CAGAAGACGGCATACGAGATagcgtatcGTGACTGGAGTTCAGACGTGTGCTCTTCCGATCNNNNNNNNNNTTTTTTTTTTTTTTTTTTV
cgcacctt	RT_IPg0281	CAGAAGACGGCATACGAGATcgcaccttGTGACTGGAGTTCAGACGTGTGCTCTTCCGATCNNNNNNNNNNTTTTTTTTTTTTTTTTTTV
ccctttcg	RT_IPg0282	CAGAAGACGGCATACGAGATccctttcgGTGACTGGAGTTCAGACGTGTGCTCTTCCGATCNNNNNNNNNNTTTTTTTTTTTTTTTTTTV
gcacctaa	RT_IPg0283	CAGAAGACGGCATACGAGATgcacctaaGTGACTGGAGTTCAGACGTGTGCTCTTCCGATCNNNNNNNNNNTTTTTTTTTTTTTTTTTTV
aaccttac	RT_IPg0284	CAGAAGACGGCATACGAGATaaccttacGTGACTGGAGTTCAGACGTGTGCTCTTCCGATCNNNNNNNNNNTTTTTTTTTTTTTTTTTTV
ctctgtcg	RT_IPg0285	CAGAAGACGGCATACGAGATctctgtcgGTGACTGGAGTTCAGACGTGTGCTCTTCCGATCNNNNNNNNNNTTTTTTTTTTTTTTTTTTV
tctgtgtg	RT_IPg0286	CAGAAGACGGCATACGAGATtctgtgtgGTGACTGGAGTTCAGACGTGTGCTCTTCCGATCNNNNNNNNNNTTTTTTTTTTTTTTTTTTV
aaagtagg	RT_IPg0287	CAGAAGACGGCATACGAGATaaagtaggGTGACTGGAGTTCAGACGTGTGCTCTTCCGATCNNNNNNNNNNTTTTTTTTTTTTTTTTTTV
ttagctcg	RT_IPg0288	CAGAAGACGGCATACGAGATttagctcgGTGACTGGAGTTCAGACGTGTGCTCTTCCGATCNNNNNNNNNNTTTTTTTTTTTTTTTTTTV
tgggcctg	RT_IPg0289	CAGAAGACGGCATACGAGATtgggcctgGTGACTGGAGTTCAGACGTGTGCTCTTCCGATCNNNNNNNNNNTTTTTTTTTTTTTTTTTTV
attagtat	RT_IPg0290	CAGAAGACGGCATACGAGATattagtatGTGACTGGAGTTCAGACGTGTGCTCTTCCGATCNNNNNNNNNNTTTTTTTTTTTTTTTTTTV
atagttcc	RT_IPg0291	CAGAAGACGGCATACGAGATatagttccGTGACTGGAGTTCAGACGTGTGCTCTTCCGATCNNNNNNNNNNTTTTTTTTTTTTTTTTTTV
gccgtgct	RT_IPg0292	CAGAAGACGGCATACGAGATgccgtgctGTGACTGGAGTTCAGACGTGTGCTCTTCCGATCNNNNNNNNNNTTTTTTTTTTTTTTTTTTV
gaagaggt	RT_IPg0293	CAGAAGACGGCATACGAGATgaagaggtGTGACTGGAGTTCAGACGTGTGCTCTTCCGATCNNNNNNNNNNTTTTTTTTTTTTTTTTTTV
gggcaacc	RT_IPg0294	CAGAAGACGGCATACGAGATgggcaaccGTGACTGGAGTTCAGACGTGTGCTCTTCCGATCNNNNNNNNNNTTTTTTTTTTTTTTTTTTV
tacgctca	RT_IPg0295	CAGAAGACGGCATACGAGATtacgctcaGTGACTGGAGTTCAGACGTGTGCTCTTCCGATCNNNNNNNNNNTTTTTTTTTTTTTTTTTTV
ttctctcg	RT_IPg0296	CAGAAGACGGCATACGAGATttctctcgGTGACTGGAGTTCAGACGTGTGCTCTTCCGATCNNNNNNNNNNTTTTTTTTTTTTTTTTTTV
tttgctcc	RT_IPg0297	CAGAAGACGGCATACGAGATtttgctccGTGACTGGAGTTCAGACGTGTGCTCTTCCGATCNNNNNNNNNNTTTTTTTTTTTTTTTTTTV
gagtccat	RT_IPg0298	CAGAAGACGGCATACGAGATgagtccatGTGACTGGAGTTCAGACGTGTGCTCTTCCGATCNNNNNNNNNNTTTTTTTTTTTTTTTTTTV
gagatgcc	RT_IPg0299	CAGAAGACGGCATACGAGATgagatgccGTGACTGGAGTTCAGACGTGTGCTCTTCCGATCNNNNNNNNNNTTTTTTTTTTTTTTTTTTV
gcattatg	RT_IPg0300	CAGAAGACGGCATACGAGATgcattatgGTGACTGGAGTTCAGACGTGTGCTCTTCCGATCNNNNNNNNNNTTTTTTTTTTTTTTTTTTV
acgaggaa	RT_IPg0301	CAGAAGACGGCATACGAGATacgaggaaGTGACTGGAGTTCAGACGTGTGCTCTTCCGATCNNNNNNNNNNTTTTTTTTTTTTTTTTTTV
aatgggaa	RT_IPg0302	CAGAAGACGGCATACGAGATaatgggaaGTGACTGGAGTTCAGACGTGTGCTCTTCCGATCNNNNNNNNNNTTTTTTTTTTTTTTTTTTV
gtaggtct	RT_IPg0303	CAGAAGACGGCATACGAGATgtaggtctGTGACTGGAGTTCAGACGTGTGCTCTTCCGATCNNNNNNNNNNTTTTTTTTTTTTTTTTTTV
aatgatgg	RT_IPg0304	CAGAAGACGGCATACGAGATaatgatggGTGACTGGAGTTCAGACGTGTGCTCTTCCGATCNNNNNNNNNNTTTTTTTTTTTTTTTTTTV
aggtggac	RT_IPg0305	CAGAAGACGGCATACGAGATaggtggacGTGACTGGAGTTCAGACGTGTGCTCTTCCGATCNNNNNNNNNNTTTTTTTTTTTTTTTTTTV
gtaaggga	RT_IPg0306	CAGAAGACGGCATACGAGATgtaagggaGTGACTGGAGTTCAGACGTGTGCTCTTCCGATCNNNNNNNNNNTTTTTTTTTTTTTTTTTTV
acgagcgc	RT_IPg0307	CAGAAGACGGCATACGAGATacgagcgcGTGACTGGAGTTCAGACGTGTGCTCTTCCGATCNNNNNNNNNNTTTTTTTTTTTTTTTTTTV
gacaactc	RT_IPg0308	CAGAAGACGGCATACGAGATgacaactcGTGACTGGAGTTCAGACGTGTGCTCTTCCGATCNNNNNNNNNNTTTTTTTTTTTTTTTTTTV
tatggcgc	RT_IPg0309	CAGAAGACGGCATACGAGATtatggcgcGTGACTGGAGTTCAGACGTGTGCTCTTCCGATCNNNNNNNNNNTTTTTTTTTTTTTTTTTTV
tctgctgg	RT_IPg0310	CAGAAGACGGCATACGAGATtctgctggGTGACTGGAGTTCAGACGTGTGCTCTTCCGATCNNNNNNNNNNTTTTTTTTTTTTTTTTTTV
ccgtattt	RT_IPg0311	CAGAAGACGGCATACGAGATccgtatttGTGACTGGAGTTCAGACGTGTGCTCTTCCGATCNNNNNNNNNNTTTTTTTTTTTTTTTTTTV
tcagcgat	RT_IPg0312	CAGAAGACGGCATACGAGATtcagcgatGTGACTGGAGTTCAGACGTGTGCTCTTCCGATCNNNNNNNNNNTTTTTTTTTTTTTTTTTTV
ggcctcaa	RT_IPg0313	CAGAAGACGGCATACGAGATggcctcaaGTGACTGGAGTTCAGACGTGTGCTCTTCCGATCNNNNNNNNNNTTTTTTTTTTTTTTTTTTV
ttaaccct	RT_IPg0314	CAGAAGACGGCATACGAGATttaaccctGTGACTGGAGTTCAGACGTGTGCTCTTCCGATCNNNNNNNNNNTTTTTTTTTTTTTTTTTTV
caatatca	RT_IPg0315	CAGAAGACGGCATACGAGATcaatatcaGTGACTGGAGTTCAGACGTGTGCTCTTCCGATCNNNNNNNNNNTTTTTTTTTTTTTTTTTTV
tggtacac	RT_IPg0316	CAGAAGACGGCATACGAGATtggtacacGTGACTGGAGTTCAGACGTGTGCTCTTCCGATCNNNNNNNNNNTTTTTTTTTTTTTTTTTTV
tctggtga	RT_IPg0317	CAGAAGACGGCATACGAGATtctggtgaGTGACTGGAGTTCAGACGTGTGCTCTTCCGATCNNNNNNNNNNTTTTTTTTTTTTTTTTTTV
tgcacctg	RT_IPg0318	CAGAAGACGGCATACGAGATtgcacctgGTGACTGGAGTTCAGACGTGTGCTCTTCCGATCNNNNNNNNNNTTTTTTTTTTTTTTTTTTV
cgtgcgca	RT_IPg0319	CAGAAGACGGCATACGAGATcgtgcgcaGTGACTGGAGTTCAGACGTGTGCTCTTCCGATCNNNNNNNNNNTTTTTTTTTTTTTTTTTTV
cctcgcga	RT_IPg0320	CAGAAGACGGCATACGAGATcctcgcgaGTGACTGGAGTTCAGACGTGTGCTCTTCCGATCNNNNNNNNNNTTTTTTTTTTTTTTTTTTV
atccattt	RT_IPg0321	CAGAAGACGGCATACGAGATatccatttGTGACTGGAGTTCAGACGTGTGCTCTTCCGATCNNNNNNNNNNTTTTTTTTTTTTTTTTTTV
gtcatgtg	RT_IPg0322	CAGAAGACGGCATACGAGATgtcatgtgGTGACTGGAGTTCAGACGTGTGCTCTTCCGATCNNNNNNNNNNTTTTTTTTTTTTTTTTTTV
caacagga	RT_IPg0323	CAGAAGACGGCATACGAGATcaacaggaGTGACTGGAGTTCAGACGTGTGCTCTTCCGATCNNNNNNNNNNTTTTTTTTTTTTTTTTTTV
ggcctgcc	RT_IPg0324	CAGAAGACGGCATACGAGATggcctgccGTGACTGGAGTTCAGACGTGTGCTCTTCCGATCNNNNNNNNNNTTTTTTTTTTTTTTTTTTV
tatattca	RT_IPg0325	CAGAAGACGGCATACGAGATtatattcaGTGACTGGAGTTCAGACGTGTGCTCTTCCGATCNNNNNNNNNNTTTTTTTTTTTTTTTTTTV
ccaaggga	RT_IPg0326	CAGAAGACGGCATACGAGATccaagggaGTGACTGGAGTTCAGACGTGTGCTCTTCCGATCNNNNNNNNNNTTTTTTTTTTTTTTTTTTV
cccgactg	RT_IPg0327	CAGAAGACGGCATACGAGATcccgactgGTGACTGGAGTTCAGACGTGTGCTCTTCCGATCNNNNNNNNNNTTTTTTTTTTTTTTTTTTV
gcataagc	RT_IPg0328	CAGAAGACGGCATACGAGATgcataagcGTGACTGGAGTTCAGACGTGTGCTCTTCCGATCNNNNNNNNNNTTTTTTTTTTTTTTTTTTV
acgcaagc	RT_IPg0329	CAGAAGACGGCATACGAGATacgcaagcGTGACTGGAGTTCAGACGTGTGCTCTTCCGATCNNNNNNNNNNTTTTTTTTTTTTTTTTTTV
aacctcgt	RT_IPg0330	CAGAAGACGGCATACGAGATaacctcgtGTGACTGGAGTTCAGACGTGTGCTCTTCCGATCNNNNNNNNNNTTTTTTTTTTTTTTTTTTV
ggcgaccg	RT_IPg0331	CAGAAGACGGCATACGAGATggcgaccgGTGACTGGAGTTCAGACGTGTGCTCTTCCGATCNNNNNNNNNNTTTTTTTTTTTTTTTTTTV
tcaatacg	RT_IPg0332	CAGAAGACGGCATACGAGATtcaatacgGTGACTGGAGTTCAGACGTGTGCTCTTCCGATCNNNNNNNNNNTTTTTTTTTTTTTTTTTTV
ttctgaac	RT_IPg0333	CAGAAGACGGCATACGAGATttctgaacGTGACTGGAGTTCAGACGTGTGCTCTTCCGATCNNNNNNNNNNTTTTTTTTTTTTTTTTTTV
ctactacg	RT_IPg0334	CAGAAGACGGCATACGAGATctactacgGTGACTGGAGTTCAGACGTGTGCTCTTCCGATCNNNNNNNNNNTTTTTTTTTTTTTTTTTTV
ggctcagt	RT_IPg0335	CAGAAGACGGCATACGAGATggctcagtGTGACTGGAGTTCAGACGTGTGCTCTTCCGATCNNNNNNNNNNTTTTTTTTTTTTTTTTTTV
tgcatgcg	RT_IPg0336	CAGAAGACGGCATACGAGATtgcatgcgGTGACTGGAGTTCAGACGTGTGCTCTTCCGATCNNNNNNNNNNTTTTTTTTTTTTTTTTTTV
agtccgtt	RT_IPg0337	CAGAAGACGGCATACGAGATagtccgttGTGACTGGAGTTCAGACGTGTGCTCTTCCGATCNNNNNNNNNNTTTTTTTTTTTTTTTTTTV
aaatgttg	RT_IPg0338	CAGAAGACGGCATACGAGATaaatgttgGTGACTGGAGTTCAGACGTGTGCTCTTCCGATCNNNNNNNNNNTTTTTTTTTTTTTTTTTTV
gttggtcc	RT_IPg0339	CAGAAGACGGCATACGAGATgttggtccGTGACTGGAGTTCAGACGTGTGCTCTTCCGATCNNNNNNNNNNTTTTTTTTTTTTTTTTTTV
aattcttc	RT_IPg0340	CAGAAGACGGCATACGAGATaattcttcGTGACTGGAGTTCAGACGTGTGCTCTTCCGATCNNNNNNNNNNTTTTTTTTTTTTTTTTTTV
acgctttc	RT_IPg0341	CAGAAGACGGCATACGAGATacgctttcGTGACTGGAGTTCAGACGTGTGCTCTTCCGATCNNNNNNNNNNTTTTTTTTTTTTTTTTTTV
agtattct	RT_IPg0342	CAGAAGACGGCATACGAGATagtattctGTGACTGGAGTTCAGACGTGTGCTCTTCCGATCNNNNNNNNNNTTTTTTTTTTTTTTTTTTV
ttggagtc	RT_IPg0343	CAGAAGACGGCATACGAGATttggagtcGTGACTGGAGTTCAGACGTGTGCTCTTCCGATCNNNNNNNNNNTTTTTTTTTTTTTTTTTTV
tgagagga	RT_IPg0344	CAGAAGACGGCATACGAGATtgagaggaGTGACTGGAGTTCAGACGTGTGCTCTTCCGATCNNNNNNNNNNTTTTTTTTTTTTTTTTTTV
gaggcgca	RT_IPg0345	CAGAAGACGGCATACGAGATgaggcgcaGTGACTGGAGTTCAGACGTGTGCTCTTCCGATCNNNNNNNNNNTTTTTTTTTTTTTTTTTTV
gagtcttc	RT_IPg0346	CAGAAGACGGCATACGAGATgagtcttcGTGACTGGAGTTCAGACGTGTGCTCTTCCGATCNNNNNNNNNNTTTTTTTTTTTTTTTTTTV
ctatttcg	RT_IPg0347	CAGAAGACGGCATACGAGATctatttcgGTGACTGGAGTTCAGACGTGTGCTCTTCCGATCNNNNNNNNNNTTTTTTTTTTTTTTTTTTV
gtcagttg	RT_IPg0348	CAGAAGACGGCATACGAGATgtcagttgGTGACTGGAGTTCAGACGTGTGCTCTTCCGATCNNNNNNNNNNTTTTTTTTTTTTTTTTTTV
attgccgc	RT_IPg0349	CAGAAGACGGCATACGAGATattgccgcGTGACTGGAGTTCAGACGTGTGCTCTTCCGATCNNNNNNNNNNTTTTTTTTTTTTTTTTTTV
accaggca	RT_IPg0350	CAGAAGACGGCATACGAGATaccaggcaGTGACTGGAGTTCAGACGTGTGCTCTTCCGATCNNNNNNNNNNTTTTTTTTTTTTTTTTTTV
agaggtct	RT_IPg0351	CAGAAGACGGCATACGAGATagaggtctGTGACTGGAGTTCAGACGTGTGCTCTTCCGATCNNNNNNNNNNTTTTTTTTTTTTTTTTTTV
cacaagcc	RT_IPg0352	CAGAAGACGGCATACGAGATcacaagccGTGACTGGAGTTCAGACGTGTGCTCTTCCGATCNNNNNNNNNNTTTTTTTTTTTTTTTTTTV
tcaaactc	RT_IPg0353	CAGAAGACGGCATACGAGATtcaaactcGTGACTGGAGTTCAGACGTGTGCTCTTCCGATCNNNNNNNNNNTTTTTTTTTTTTTTTTTTV
gcgcacag	RT_IPg0354	CAGAAGACGGCATACGAGATgcgcacagGTGACTGGAGTTCAGACGTGTGCTCTTCCGATCNNNNNNNNNNTTTTTTTTTTTTTTTTTTV
tcatgtat	RT_IPg0355	CAGAAGACGGCATACGAGATtcatgtatGTGACTGGAGTTCAGACGTGTGCTCTTCCGATCNNNNNNNNNNTTTTTTTTTTTTTTTTTTV
atgtgttg	RT_IPg0356	CAGAAGACGGCATACGAGATatgtgttgGTGACTGGAGTTCAGACGTGTGCTCTTCCGATCNNNNNNNNNNTTTTTTTTTTTTTTTTTTV
tcataact	RT_IPg0357	CAGAAGACGGCATACGAGATtcataactGTGACTGGAGTTCAGACGTGTGCTCTTCCGATCNNNNNNNNNNTTTTTTTTTTTTTTTTTTV
taacagac	RT_IPg0358	CAGAAGACGGCATACGAGATtaacagacGTGACTGGAGTTCAGACGTGTGCTCTTCCGATCNNNNNNNNNNTTTTTTTTTTTTTTTTTTV
attagttc	RT_IPg0359	CAGAAGACGGCATACGAGATattagttcGTGACTGGAGTTCAGACGTGTGCTCTTCCGATCNNNNNNNNNNTTTTTTTTTTTTTTTTTTV
agcgcaat	RT_IPg0360	CAGAAGACGGCATACGAGATagcgcaatGTGACTGGAGTTCAGACGTGTGCTCTTCCGATCNNNNNNNNNNTTTTTTTTTTTTTTTTTTV
ctcggact	RT_IPg0361	CAGAAGACGGCATACGAGATctcggactGTGACTGGAGTTCAGACGTGTGCTCTTCCGATCNNNNNNNNNNTTTTTTTTTTTTTTTTTTV
ggcataca	RT_IPg0362	CAGAAGACGGCATACGAGATggcatacaGTGACTGGAGTTCAGACGTGTGCTCTTCCGATCNNNNNNNNNNTTTTTTTTTTTTTTTTTTV
tccggatt	RT_IPg0363	CAGAAGACGGCATACGAGATtccggattGTGACTGGAGTTCAGACGTGTGCTCTTCCGATCNNNNNNNNNNTTTTTTTTTTTTTTTTTTV
gactgttg	RT_IPg0364	CAGAAGACGGCATACGAGATgactgttgGTGACTGGAGTTCAGACGTGTGCTCTTCCGATCNNNNNNNNNNTTTTTTTTTTTTTTTTTTV
ggctctgc	RT_IPg0365	CAGAAGACGGCATACGAGATggctctgcGTGACTGGAGTTCAGACGTGTGCTCTTCCGATCNNNNNNNNNNTTTTTTTTTTTTTTTTTTV
ctgtgcgg	RT_IPg0366	CAGAAGACGGCATACGAGATctgtgcggGTGACTGGAGTTCAGACGTGTGCTCTTCCGATCNNNNNNNNNNTTTTTTTTTTTTTTTTTTV
tattgagt	RT_IPg0367	CAGAAGACGGCATACGAGATtattgagtGTGACTGGAGTTCAGACGTGTGCTCTTCCGATCNNNNNNNNNNTTTTTTTTTTTTTTTTTTV
agcatccg	RT_IPg0368	CAGAAGACGGCATACGAGATagcatccgGTGACTGGAGTTCAGACGTGTGCTCTTCCGATCNNNNNNNNNNTTTTTTTTTTTTTTTTTTV
tctccgtt	RT_IPg0369	CAGAAGACGGCATACGAGATtctccgttGTGACTGGAGTTCAGACGTGTGCTCTTCCGATCNNNNNNNNNNTTTTTTTTTTTTTTTTTTV
cggagcga	RT_IPg0370	CAGAAGACGGCATACGAGATcggagcgaGTGACTGGAGTTCAGACGTGTGCTCTTCCGATCNNNNNNNNNNTTTTTTTTTTTTTTTTTTV
acaacgct	RT_IPg0371	CAGAAGACGGCATACGAGATacaacgctGTGACTGGAGTTCAGACGTGTGCTCTTCCGATCNNNNNNNNNNTTTTTTTTTTTTTTTTTTV
cgatacag	RT_IPg0372	CAGAAGACGGCATACGAGATcgatacagGTGACTGGAGTTCAGACGTGTGCTCTTCCGATCNNNNNNNNNNTTTTTTTTTTTTTTTTTTV
taaagacc	RT_IPg0373	CAGAAGACGGCATACGAGATtaaagaccGTGACTGGAGTTCAGACGTGTGCTCTTCCGATCNNNNNNNNNNTTTTTTTTTTTTTTTTTTV
tgggtacc	RT_IPg0374	CAGAAGACGGCATACGAGATtgggtaccGTGACTGGAGTTCAGACGTGTGCTCTTCCGATCNNNNNNNNNNTTTTTTTTTTTTTTTTTTV
gacacatc	RT_IPg0375	CAGAAGACGGCATACGAGATgacacatcGTGACTGGAGTTCAGACGTGTGCTCTTCCGATCNNNNNNNNNNTTTTTTTTTTTTTTTTTTV
agaagcgc	RT_IPg0376	CAGAAGACGGCATACGAGATagaagcgcGTGACTGGAGTTCAGACGTGTGCTCTTCCGATCNNNNNNNNNNTTTTTTTTTTTTTTTTTTV
tgagacct	RT_IPg0377	CAGAAGACGGCATACGAGATtgagacctGTGACTGGAGTTCAGACGTGTGCTCTTCCGATCNNNNNNNNNNTTTTTTTTTTTTTTTTTTV
caagtcga	RT_IPg0378	CAGAAGACGGCATACGAGATcaagtcgaGTGACTGGAGTTCAGACGTGTGCTCTTCCGATCNNNNNNNNNNTTTTTTTTTTTTTTTTTTV
tgtaaatc	RT_IPg0379	CAGAAGACGGCATACGAGATtgtaaatcGTGACTGGAGTTCAGACGTGTGCTCTTCCGATCNNNNNNNNNNTTTTTTTTTTTTTTTTTTV
ttcaaaca	RT_IPg0380	CAGAAGACGGCATACGAGATttcaaacaGTGACTGGAGTTCAGACGTGTGCTCTTCCGATCNNNNNNNNNNTTTTTTTTTTTTTTTTTTV
agacaagc	RT_IPg0381	CAGAAGACGGCATACGAGATagacaagcGTGACTGGAGTTCAGACGTGTGCTCTTCCGATCNNNNNNNNNNTTTTTTTTTTTTTTTTTTV
gtcgagtg	RT_IPg0382	CAGAAGACGGCATACGAGATgtcgagtgGTGACTGGAGTTCAGACGTGTGCTCTTCCGATCNNNNNNNNNNTTTTTTTTTTTTTTTTTTV
atctgcta	RT_IPg0383	CAGAAGACGGCATACGAGATatctgctaGTGACTGGAGTTCAGACGTGTGCTCTTCCGATCNNNNNNNNNNTTTTTTTTTTTTTTTTTTV
gttaatga	RT_IPg0384	CAGAAGACGGCATACGAGATgttaatgaGTGACTGGAGTTCAGACGTGTGCTCTTCCGATCNNNNNNNNNNTTTTTTTTTTTTTTTTTTV
acctaagt	RT_IPg0385	CAGAAGACGGCATACGAGATacctaagtGTGACTGGAGTTCAGACGTGTGCTCTTCCGATCNNNNNNNNNNTTTTTTTTTTTTTTTTTTV
gatgagca	RT_IPg0386	CAGAAGACGGCATACGAGATgatgagcaGTGACTGGAGTTCAGACGTGTGCTCTTCCGATCNNNNNNNNNNTTTTTTTTTTTTTTTTTTV
cacacagc	RT_IPg0387	CAGAAGACGGCATACGAGATcacacagcGTGACTGGAGTTCAGACGTGTGCTCTTCCGATCNNNNNNNNNNTTTTTTTTTTTTTTTTTTV
ggctgtct	RT_IPg0388	CAGAAGACGGCATACGAGATggctgtctGTGACTGGAGTTCAGACGTGTGCTCTTCCGATCNNNNNNNNNNTTTTTTTTTTTTTTTTTTV
ctagttac	RT_IPg0389	CAGAAGACGGCATACGAGATctagttacGTGACTGGAGTTCAGACGTGTGCTCTTCCGATCNNNNNNNNNNTTTTTTTTTTTTTTTTTTV
cagggccg	RT_IPg0390	CAGAAGACGGCATACGAGATcagggccgGTGACTGGAGTTCAGACGTGTGCTCTTCCGATCNNNNNNNNNNTTTTTTTTTTTTTTTTTTV
gcaatgcg	RT_IPg0391	CAGAAGACGGCATACGAGATgcaatgcgGTGACTGGAGTTCAGACGTGTGCTCTTCCGATCNNNNNNNNNNTTTTTTTTTTTTTTTTTTV
cttcagat	RT_IPg0392	CAGAAGACGGCATACGAGATcttcagatGTGACTGGAGTTCAGACGTGTGCTCTTCCGATCNNNNNNNNNNTTTTTTTTTTTTTTTTTTV
tcggcatc	RT_IPg0393	CAGAAGACGGCATACGAGATtcggcatcGTGACTGGAGTTCAGACGTGTGCTCTTCCGATCNNNNNNNNNNTTTTTTTTTTTTTTTTTTV
gctctgaa	RT_IPg0394	CAGAAGACGGCATACGAGATgctctgaaGTGACTGGAGTTCAGACGTGTGCTCTTCCGATCNNNNNNNNNNTTTTTTTTTTTTTTTTTTV
aaagcacg	RT_IPg0395	CAGAAGACGGCATACGAGATaaagcacgGTGACTGGAGTTCAGACGTGTGCTCTTCCGATCNNNNNNNNNNTTTTTTTTTTTTTTTTTTV
atcaaccg	RT_IPg0396	CAGAAGACGGCATACGAGATatcaaccgGTGACTGGAGTTCAGACGTGTGCTCTTCCGATCNNNNNNNNNNTTTTTTTTTTTTTTTTTTV

## Sheet: Supplemental_Table_2
Supplemental_Table_2 List of the gene-specific primers for gene set 1 (Tradict target gene set)
Name	Sequences
1p_AT1G01230_1	TCGTCGGCAGCGTCAGATGTGTATAAGAGACAGGCTTACCCGCAACCGCAAATTT
1p_AT1G03700_1	TCGTCGGCAGCGTCAGATGTGTATAAGAGACAGGGTTGCCAATATGCGGTCAAGTTC
1p_AT1G08420_1	TCGTCGGCAGCGTCAGATGTGTATAAGAGACAGGATGCAGGAGCTGAACGCAAATAG
1p_AT1G10090_1	TCGTCGGCAGCGTCAGATGTGTATAAGAGACAGGTGAGTATTGCCGGCAAAGGTTTG
1p_AT1G15580_1	TCGTCGGCAGCGTCAGATGTGTATAAGAGACAGAGGGCTTCTCCGGAAGTAGAGATT
1p_AT1G16030_1	TCGTCGGCAGCGTCAGATGTGTATAAGAGACAGAAACCAGCTGGCGGAAGTTGAT
1p_AT1G18550_1	TCGTCGGCAGCGTCAGATGTGTATAAGAGACAGGAATTGCGTGTCCAGCTAGCAAAG
1p_AT1G20510_1	TCGTCGGCAGCGTCAGATGTGTATAAGAGACAGGATACGGTACCGCTGGGAAATTGT
1p_AT1G23350_1	TCGTCGGCAGCGTCAGATGTGTATAAGAGACAGGCAGCGACTCGATGAAGGAAACTA
1p_AT1G23720_1	TCGTCGGCAGCGTCAGATGTGTATAAGAGACAGAGTTCTCCACCTCCACCACCATAT
1p_AT1G29500_1	TCGTCGGCAGCGTCAGATGTGTATAAGAGACAGAGTACCCGCTCAACCACTGTAGA
1p_AT1G30490_1	TCGTCGGCAGCGTCAGATGTGTATAAGAGACAGGCCAAGATCATGCAGCAGGGATAT
1p_AT1G33110_1	TCGTCGGCAGCGTCAGATGTGTATAAGAGACAGGGTTTGCAAGTGAAAGGCGTATGG
1p_AT1G33560_1	TCGTCGGCAGCGTCAGATGTGTATAAGAGACAGCACAGTGTGTCAGCCTGGTTTCT
1p_AT1G44800_1	TCGTCGGCAGCGTCAGATGTGTATAAGAGACAGCCAAGTCCCAAGAGCTTCCGATTA
1p_AT1G52500_1	TCGTCGGCAGCGTCAGATGTGTATAAGAGACAGGCAGAGAAAGCAGCCAAGGTTAGA
1p_AT1G55320_1	TCGTCGGCAGCGTCAGATGTGTATAAGAGACAGTGAGACAGCTGCAGTCACCTTAAC
1p_AT1G57820_1	TCGTCGGCAGCGTCAGATGTGTATAAGAGACAGCCATAAAGGCGGCACACTCGAATA
1p_AT1G61070_1	TCGTCGGCAGCGTCAGATGTGTATAAGAGACAGGCAACTTGTTCAACGGACCATGTC
1p_AT1G69440_1	TCGTCGGCAGCGTCAGATGTGTATAAGAGACAGAGCAGGCCAACGCATTACCATAT
1p_AT1G72440_1	TCGTCGGCAGCGTCAGATGTGTATAAGAGACAGGTGGAAGAAGAGGGCGGTGAATAT
1p_AT1G79960_4	TCGTCGGCAGCGTCAGATGTGTATAAGAGACAGATGCGGGAAAGCGAAGTGGATT
1p_AT2G01950_1	TCGTCGGCAGCGTCAGATGTGTATAAGAGACAGGCGAGACTGATCAGCGCATTAGA
1p_AT2G02020_1	TCGTCGGCAGCGTCAGATGTGTATAAGAGACAGCCATTTGGGCCTCAGGAATCATCT
1p_AT2G04034_1	TCGTCGGCAGCGTCAGATGTGTATAAGAGACAGTGGCGTCTAGAGCAACATCACTTT
1p_AT2G04040_1	TCGTCGGCAGCGTCAGATGTGTATAAGAGACAGGTGCGGTGTTGTGGTTGGATCTA
1p_AT2G04100_1	TCGTCGGCAGCGTCAGATGTGTATAAGAGACAGGTCTACGGCGCAAGGAATCATACT
1p_AT2G04570_1	TCGTCGGCAGCGTCAGATGTGTATAAGAGACAGACAACGACATAGCCGTCCAGTTC
1p_AT2G12475_3	TCGTCGGCAGCGTCAGATGTGTATAAGAGACAGTCCTCACTATCCTCTTAGCCGTATC
1p_AT2G14900_1	TCGTCGGCAGCGTCAGATGTGTATAAGAGACAGAGATGGACCGGCGTTAGAGAAATG
1p_AT2G15480_1	TCGTCGGCAGCGTCAGATGTGTATAAGAGACAGCATTGCGGATGGAACTCGGCTATA
1p_AT2G15490_1	TCGTCGGCAGCGTCAGATGTGTATAAGAGACAGGAGCACAAGTGGAGAAGGCAGTAA
1p_AT2G20208_1	TCGTCGGCAGCGTCAGATGTGTATAAGAGACAGGGCTAATGGCTTCTGCGACTACA
1p_AT2G25140_1	TCGTCGGCAGCGTCAGATGTGTATAAGAGACAGCTCAGCTTGGCTTTGACCCTAACT
1p_AT2G26150_1	TCGTCGGCAGCGTCAGATGTGTATAAGAGACAGCCTTGCCAAGGCGTTGAACAATC
1p_AT2G28190_1	TCGTCGGCAGCGTCAGATGTGTATAAGAGACAGGCCTTTGTGGTTCACGAGCTTAAG
1p_AT2G28290_1	TCGTCGGCAGCGTCAGATGTGTATAAGAGACAGAAGTCGAGCCCTCAGTGTCTCTTA
1p_AT2G29045_1	TCGTCGGCAGCGTCAGATGTGTATAAGAGACAGGCCAAGGCAGCTTCTACACTTGT
1p_AT2G33700_1	TCGTCGGCAGCGTCAGATGTGTATAAGAGACAGCGATGGCTATCCGTGAGCATGTTA
1p_AT2G36530_1	TCGTCGGCAGCGTCAGATGTGTATAAGAGACAGCGCAAACCTGTGGAACCCTACTAA
1p_AT2G37840_1	TCGTCGGCAGCGTCAGATGTGTATAAGAGACAGCAGCTGGTCAGATGCAAGGATCAT
1p_AT2G38120_1	TCGTCGGCAGCGTCAGATGTGTATAAGAGACAGGCGGAGAAGCCACCGTTCTTTAT
1p_AT2G39890_1	TCGTCGGCAGCGTCAGATGTGTATAAGAGACAGACACCGGGATGCTTCCAGAAATT
1p_AT2G41460_1	TCGTCGGCAGCGTCAGATGTGTATAAGAGACAGGTCATGACACGGAAGGGCGTATT
1p_AT2G45970_1	TCGTCGGCAGCGTCAGATGTGTATAAGAGACAGCACGAACGGGATTTAACGGCAATC
1p_AT2G46680_1	TCGTCGGCAGCGTCAGATGTGTATAAGAGACAGAGATCAAGCGGTGGTTGCTCTAAG
1p_AT2G47050_1	TCGTCGGCAGCGTCAGATGTGTATAAGAGACAGGCCTTGGACGACTTTGCAGATTTC
1p_AT2G47760_1	TCGTCGGCAGCGTCAGATGTGTATAAGAGACAGTGCAAGCATGAAGGCGGGATTAT
1p_AT3G04400_1	TCGTCGGCAGCGTCAGATGTGTATAAGAGACAGGCTGACAACACCGGAGCTAAGAA
1p_AT3G10520_1	TCGTCGGCAGCGTCAGATGTGTATAAGAGACAGGAAGTGGAAGGTGCTTGGTCTCAA
1p_AT3G15460_1	TCGTCGGCAGCGTCAGATGTGTATAAGAGACAGATTGCACGAGGCGATCTGGATAAA
1p_AT3G15540_1	TCGTCGGCAGCGTCAGATGTGTATAAGAGACAGGGTGGTGACGCTGAGAAGGTTAAT
1p_AT3G16350_1	TCGTCGGCAGCGTCAGATGTGTATAAGAGACAGCAACAGCGCGATTCAGGCTATCTA
1p_AT3G16470_1	TCGTCGGCAGCGTCAGATGTGTATAAGAGACAGTGGACTCGAGGGAGGAACTGAATT
1p_AT3G17150_1	TCGTCGGCAGCGTCAGATGTGTATAAGAGACAGAGCCTCTGCGTCTCTACTCTCAAT
1p_AT3G18760_1	TCGTCGGCAGCGTCAGATGTGTATAAGAGACAGTGCTGCGCTGGCTCTTAGTTAAA
1p_AT3G19840_1	TCGTCGGCAGCGTCAGATGTGTATAAGAGACAGAGGGAAGTCGTATGGCGTCGATAT
1p_AT3G27920_1	TCGTCGGCAGCGTCAGATGTGTATAAGAGACAGGCTCCTCGGCAATAGATGGTCTTT
1p_AT3G45960_1	TCGTCGGCAGCGTCAGATGTGTATAAGAGACAGGCGGCCGCTATACCTTCCATTTA
1p_AT3G50480_1	TCGTCGGCAGCGTCAGATGTGTATAAGAGACAGGAGCAGACACGTTTGCAGGAAGTA
1p_AT3G53120_1	TCGTCGGCAGCGTCAGATGTGTATAAGAGACAGCGGCCTCAAAGTTCAGGTCAGATT
1p_AT3G55450_1	TCGTCGGCAGCGTCAGATGTGTATAAGAGACAGCTCACAAGCAGGCGAAAGGTTCTA
1p_AT3G63170_1	TCGTCGGCAGCGTCAGATGTGTATAAGAGACAGCTCAACATCCGATCCGTGCGTAAT
1p_AT3G63300_1	TCGTCGGCAGCGTCAGATGTGTATAAGAGACAGACACTCAAGGCAAGAGCGCTTAA
1p_AT4G00710_1	TCGTCGGCAGCGTCAGATGTGTATAAGAGACAGCTGAAAGAGGGCTCGAACCTTGAA
1p_AT4G01070_1	TCGTCGGCAGCGTCAGATGTGTATAAGAGACAGGGAAGCAGCTTGTAGGGTGTTGA
1p_AT4G01400_1	TCGTCGGCAGCGTCAGATGTGTATAAGAGACAGTCGAGACACAAGGGCTTTGGTTAG
1p_AT4G04885_1	TCGTCGGCAGCGTCAGATGTGTATAAGAGACAGCCTGTTGTGCCTTAGGACATGGAT
1p_AT4G10310_1	TCGTCGGCAGCGTCAGATGTGTATAAGAGACAGCGCGACACACCGGAGAAACTATA
1p_AT4G11170_3	TCGTCGGCAGCGTCAGATGTGTATAAGAGACAGAGCTAGGTCAGAGAGCCCAAGAA
1p_AT4G15750_1	TCGTCGGCAGCGTCAGATGTGTATAAGAGACAGTCAATATCGACCGTGCTGGACTTG
1p_AT4G18710_1	TCGTCGGCAGCGTCAGATGTGTATAAGAGACAGCGTTTACCAAATGGACGGCCTTTC
1p_AT4G20390_1	TCGTCGGCAGCGTCAGATGTGTATAAGAGACAGCAGCATTCGCCGGAGTCATTCTA
1p_AT4G23810_1	TCGTCGGCAGCGTCAGATGTGTATAAGAGACAGCTGGTTCAATCCAACGGTCGAGAT
1p_AT4G28740_1	TCGTCGGCAGCGTCAGATGTGTATAAGAGACAGGAGGTGTGGTTGTGGTGGCTTAT
1p_AT4G29040_1	TCGTCGGCAGCGTCAGATGTGTATAAGAGACAGAGCGTCGTATGAAGGTGACACATC
1p_AT4G34135_1	TCGTCGGCAGCGTCAGATGTGTATAAGAGACAGTTGGGAGCGTGGCTTTCTTCAA
1p_AT4G36150_1	TCGTCGGCAGCGTCAGATGTGTATAAGAGACAGTGTGTTCCTACGGAGGCTTCAATC
1p_AT4G38250_1	TCGTCGGCAGCGTCAGATGTGTATAAGAGACAGTGGCTCAGATGGGTACTCGTCTTA
1p_AT4G38410_1	TCGTCGGCAGCGTCAGATGTGTATAAGAGACAGAGATGGCGGATCATCCTCGTTCTA
1p_AT5G08550_1	TCGTCGGCAGCGTCAGATGTGTATAAGAGACAGACATGACCACGCCAGGGAAATT
1p_AT5G13220_1	TCGTCGGCAGCGTCAGATGTGTATAAGAGACAGCTCGAGAAGCGCAAGGAGAGATTAG
1p_AT5G13480_1	TCGTCGGCAGCGTCAGATGTGTATAAGAGACAGTGCCATTGCACCCTCATCATCTT
1p_AT5G16620_1	TCGTCGGCAGCGTCAGATGTGTATAAGAGACAGCTTCCCAGGAATGACGGGTTGAAA
1p_AT5G19330_1	TCGTCGGCAGCGTCAGATGTGTATAAGAGACAGACGAGCTGGTGCAGAGAACAATAC
1p_AT5G19350_1	TCGTCGGCAGCGTCAGATGTGTATAAGAGACAGTCCAGGACAGGATGGTTGGGTTA
1p_AT5G22570_1	TCGTCGGCAGCGTCAGATGTGTATAAGAGACAGGGACGATTCACCGGATCCGATTTA
1p_AT5G23980_1	TCGTCGGCAGCGTCAGATGTGTATAAGAGACAGGTCCACTTCGGCTCCAAACCTAAT
1p_AT5G26230_1	TCGTCGGCAGCGTCAGATGTGTATAAGAGACAGCGCACGTGACTCCACTGAATCTAA
1p_AT5G41880_1	TCGTCGGCAGCGTCAGATGTGTATAAGAGACAGTGCGGACGTGCGTAGAAGAAATT
1p_AT5G46950_1	TCGTCGGCAGCGTCAGATGTGTATAAGAGACAGTCGCAACCGCTCAAACTCTCATT
1p_AT5G47370_1	TCGTCGGCAGCGTCAGATGTGTATAAGAGACAGCCACAATCACAGGCCCGTTTCTA
1p_AT5G50030_3	TCGTCGGCAGCGTCAGATGTGTATAAGAGACAGACGTCATGGTTTCTGGCGATGAT
1p_AT5G50040_1	TCGTCGGCAGCGTCAGATGTGTATAAGAGACAGCCACGCTCAACCTAGCCATTTCT
1p_AT5G52640_1	TCGTCGGCAGCGTCAGATGTGTATAAGAGACAGATTGTGGACTCTCCCTGCTGTCTA
1p_AT5G57530_1	TCGTCGGCAGCGTCAGATGTGTATAAGAGACAGCGGAGGTAAAGGTAACCGCGAAAT
1p_AT5G60930_1	TCGTCGGCAGCGTCAGATGTGTATAAGAGACAGGAGTGTGGTCATGAGGCGTTCAT
1p_AT5G64040_1	TCGTCGGCAGCGTCAGATGTGTATAAGAGACAGGGAAGCTGCAAGTTCCCTGAGAAT
1p_AT5G65687_1	TCGTCGGCAGCGTCAGATGTGTATAAGAGACAGCACCACAGGCTCCGGTTAACTTT
1p_AT5G66350_1	TCGTCGGCAGCGTCAGATGTGTATAAGAGACAGCTTCAGGGTTGGAGGTTGGGAATT

## Sheet: Supplemental_Table_3
Supplemental_Table_3 List of the PCR primers harboring 2nd indexes
index	Name	Sequences
aactttcc	PCR_IPg0001_F	AATGATACGGCGACCACCGAGATCTACACaactttccTCGTCGGCAGCGTC
gtatccta	PCR_IPg0002_F	AATGATACGGCGACCACCGAGATCTACACgtatcctaTCGTCGGCAGCGTC
agcggacg	PCR_IPg0003_F	AATGATACGGCGACCACCGAGATCTACACagcggacgTCGTCGGCAGCGTC
ctacaacc	PCR_IPg0004_F	AATGATACGGCGACCACCGAGATCTACACctacaaccTCGTCGGCAGCGTC
atataagg	PCR_IPg0005_F	AATGATACGGCGACCACCGAGATCTACACatataaggTCGTCGGCAGCGTC
taaactga	PCR_IPg0006_F	AATGATACGGCGACCACCGAGATCTACACtaaactgaTCGTCGGCAGCGTC
ggggaaat	PCR_IPg0007_F	AATGATACGGCGACCACCGAGATCTACACggggaaatTCGTCGGCAGCGTC
ctgtgttc	PCR_IPg0008_F	AATGATACGGCGACCACCGAGATCTACACctgtgttcTCGTCGGCAGCGTC
tagattta	PCR_IPg0009_F	AATGATACGGCGACCACCGAGATCTACACtagatttaTCGTCGGCAGCGTC
aatgcgta	PCR_IPg0010_F	AATGATACGGCGACCACCGAGATCTACACaatgcgtaTCGTCGGCAGCGTC
cataagca	PCR_IPg0011_F	AATGATACGGCGACCACCGAGATCTACACcataagcaTCGTCGGCAGCGTC
cgtgttgt	PCR_IPg0012_F	AATGATACGGCGACCACCGAGATCTACACcgtgttgtTCGTCGGCAGCGTC
gtccgtac	PCR_IPg0013_F	AATGATACGGCGACCACCGAGATCTACACgtccgtacTCGTCGGCAGCGTC
gctacgaa	PCR_IPg0014_F	AATGATACGGCGACCACCGAGATCTACACgctacgaaTCGTCGGCAGCGTC
accctggt	PCR_IPg0015_F	AATGATACGGCGACCACCGAGATCTACACaccctggtTCGTCGGCAGCGTC
acgccaca	PCR_IPg0016_F	AATGATACGGCGACCACCGAGATCTACACacgccacaTCGTCGGCAGCGTC
gcaatgtt	PCR_IPg0017_F	AATGATACGGCGACCACCGAGATCTACACgcaatgttTCGTCGGCAGCGTC
ggtagccc	PCR_IPg0018_F	AATGATACGGCGACCACCGAGATCTACACggtagcccTCGTCGGCAGCGTC
tgcatcgc	PCR_IPg0019_F	AATGATACGGCGACCACCGAGATCTACACtgcatcgcTCGTCGGCAGCGTC
tcgatcgc	PCR_IPg0020_F	AATGATACGGCGACCACCGAGATCTACACtcgatcgcTCGTCGGCAGCGTC
atttatag	PCR_IPg0021_F	AATGATACGGCGACCACCGAGATCTACACatttatagTCGTCGGCAGCGTC
gacctacc	PCR_IPg0022_F	AATGATACGGCGACCACCGAGATCTACACgacctaccTCGTCGGCAGCGTC
tgccgagc	PCR_IPg0023_F	AATGATACGGCGACCACCGAGATCTACACtgccgagcTCGTCGGCAGCGTC
gtaaggcg	PCR_IPg0024_F	AATGATACGGCGACCACCGAGATCTACACgtaaggcgTCGTCGGCAGCGTC
ctgtattg	PCR_IPg0025_F	AATGATACGGCGACCACCGAGATCTACACctgtattgTCGTCGGCAGCGTC
tacagggg	PCR_IPg0026_F	AATGATACGGCGACCACCGAGATCTACACtacaggggTCGTCGGCAGCGTC
attcgtag	PCR_IPg0027_F	AATGATACGGCGACCACCGAGATCTACACattcgtagTCGTCGGCAGCGTC
tcacccgg	PCR_IPg0028_F	AATGATACGGCGACCACCGAGATCTACACtcacccggTCGTCGGCAGCGTC
gtgcaaca	PCR_IPg0029_F	AATGATACGGCGACCACCGAGATCTACACgtgcaacaTCGTCGGCAGCGTC
cattgaat	PCR_IPg0030_F	AATGATACGGCGACCACCGAGATCTACACcattgaatTCGTCGGCAGCGTC
tggcttag	PCR_IPg0031_F	AATGATACGGCGACCACCGAGATCTACACtggcttagTCGTCGGCAGCGTC
tgttgtgc	PCR_IPg0032_F	AATGATACGGCGACCACCGAGATCTACACtgttgtgcTCGTCGGCAGCGTC
attgtcct	PCR_IPg0033_F	AATGATACGGCGACCACCGAGATCTACACattgtcctTCGTCGGCAGCGTC
agagatgt	PCR_IPg0034_F	AATGATACGGCGACCACCGAGATCTACACagagatgtTCGTCGGCAGCGTC
cgttaacc	PCR_IPg0035_F	AATGATACGGCGACCACCGAGATCTACACcgttaaccTCGTCGGCAGCGTC
cggtgtat	PCR_IPg0036_F	AATGATACGGCGACCACCGAGATCTACACcggtgtatTCGTCGGCAGCGTC
cgcaagtg	PCR_IPg0037_F	AATGATACGGCGACCACCGAGATCTACACcgcaagtgTCGTCGGCAGCGTC
caaagctg	PCR_IPg0038_F	AATGATACGGCGACCACCGAGATCTACACcaaagctgTCGTCGGCAGCGTC
gggttaag	PCR_IPg0039_F	AATGATACGGCGACCACCGAGATCTACACgggttaagTCGTCGGCAGCGTC
cccagacg	PCR_IPg0040_F	AATGATACGGCGACCACCGAGATCTACACcccagacgTCGTCGGCAGCGTC
atggtgat	PCR_IPg0041_F	AATGATACGGCGACCACCGAGATCTACACatggtgatTCGTCGGCAGCGTC
gaacgcaa	PCR_IPg0042_F	AATGATACGGCGACCACCGAGATCTACACgaacgcaaTCGTCGGCAGCGTC
ttctacag	PCR_IPg0043_F	AATGATACGGCGACCACCGAGATCTACACttctacagTCGTCGGCAGCGTC
caacgaac	PCR_IPg0044_F	AATGATACGGCGACCACCGAGATCTACACcaacgaacTCGTCGGCAGCGTC
aggacccc	PCR_IPg0045_F	AATGATACGGCGACCACCGAGATCTACACaggaccccTCGTCGGCAGCGTC
ttactcat	PCR_IPg0046_F	AATGATACGGCGACCACCGAGATCTACACttactcatTCGTCGGCAGCGTC
gcatcaaa	PCR_IPg0047_F	AATGATACGGCGACCACCGAGATCTACACgcatcaaaTCGTCGGCAGCGTC
acgcctag	PCR_IPg0048_F	AATGATACGGCGACCACCGAGATCTACACacgcctagTCGTCGGCAGCGTC
agatatac	PCR_IPg0049_F	AATGATACGGCGACCACCGAGATCTACACagatatacTCGTCGGCAGCGTC
cgcaatgg	PCR_IPg0050_F	AATGATACGGCGACCACCGAGATCTACACcgcaatggTCGTCGGCAGCGTC
ggtattcc	PCR_IPg0051_F	AATGATACGGCGACCACCGAGATCTACACggtattccTCGTCGGCAGCGTC
tcgtccca	PCR_IPg0052_F	AATGATACGGCGACCACCGAGATCTACACtcgtcccaTCGTCGGCAGCGTC
gacgcaaa	PCR_IPg0053_F	AATGATACGGCGACCACCGAGATCTACACgacgcaaaTCGTCGGCAGCGTC
acatttcg	PCR_IPg0054_F	AATGATACGGCGACCACCGAGATCTACACacatttcgTCGTCGGCAGCGTC
tcaagcac	PCR_IPg0055_F	AATGATACGGCGACCACCGAGATCTACACtcaagcacTCGTCGGCAGCGTC
gccgatgc	PCR_IPg0056_F	AATGATACGGCGACCACCGAGATCTACACgccgatgcTCGTCGGCAGCGTC
ggtcgtgt	PCR_IPg0057_F	AATGATACGGCGACCACCGAGATCTACACggtcgtgtTCGTCGGCAGCGTC
gttgtaga	PCR_IPg0058_F	AATGATACGGCGACCACCGAGATCTACACgttgtagaTCGTCGGCAGCGTC
gttgacac	PCR_IPg0059_F	AATGATACGGCGACCACCGAGATCTACACgttgacacTCGTCGGCAGCGTC
aagcaggt	PCR_IPg0060_F	AATGATACGGCGACCACCGAGATCTACACaagcaggtTCGTCGGCAGCGTC
gtgtcgcg	PCR_IPg0061_F	AATGATACGGCGACCACCGAGATCTACACgtgtcgcgTCGTCGGCAGCGTC
gcatttaa	PCR_IPg0062_F	AATGATACGGCGACCACCGAGATCTACACgcatttaaTCGTCGGCAGCGTC
cctgacag	PCR_IPg0063_F	AATGATACGGCGACCACCGAGATCTACACcctgacagTCGTCGGCAGCGTC
ggtggaac	PCR_IPg0064_F	AATGATACGGCGACCACCGAGATCTACACggtggaacTCGTCGGCAGCGTC
tgctggtc	PCR_IPg0065_F	AATGATACGGCGACCACCGAGATCTACACtgctggtcTCGTCGGCAGCGTC
aaatcgag	PCR_IPg0066_F	AATGATACGGCGACCACCGAGATCTACACaaatcgagTCGTCGGCAGCGTC
cgccgcaa	PCR_IPg0067_F	AATGATACGGCGACCACCGAGATCTACACcgccgcaaTCGTCGGCAGCGTC
aagacggc	PCR_IPg0068_F	AATGATACGGCGACCACCGAGATCTACACaagacggcTCGTCGGCAGCGTC
ttcggagt	PCR_IPg0069_F	AATGATACGGCGACCACCGAGATCTACACttcggagtTCGTCGGCAGCGTC
gcagatcg	PCR_IPg0070_F	AATGATACGGCGACCACCGAGATCTACACgcagatcgTCGTCGGCAGCGTC
cgagctat	PCR_IPg0071_F	AATGATACGGCGACCACCGAGATCTACACcgagctatTCGTCGGCAGCGTC
gccctaat	PCR_IPg0072_F	AATGATACGGCGACCACCGAGATCTACACgccctaatTCGTCGGCAGCGTC
cgttttag	PCR_IPg0073_F	AATGATACGGCGACCACCGAGATCTACACcgttttagTCGTCGGCAGCGTC
tgccctgg	PCR_IPg0074_F	AATGATACGGCGACCACCGAGATCTACACtgccctggTCGTCGGCAGCGTC
acccaaag	PCR_IPg0075_F	AATGATACGGCGACCACCGAGATCTACACacccaaagTCGTCGGCAGCGTC
tgattgaa	PCR_IPg0076_F	AATGATACGGCGACCACCGAGATCTACACtgattgaaTCGTCGGCAGCGTC
tttaaagg	PCR_IPg0077_F	AATGATACGGCGACCACCGAGATCTACACtttaaaggTCGTCGGCAGCGTC
atttgcct	PCR_IPg0078_F	AATGATACGGCGACCACCGAGATCTACACatttgcctTCGTCGGCAGCGTC
acttcggc	PCR_IPg0079_F	AATGATACGGCGACCACCGAGATCTACACacttcggcTCGTCGGCAGCGTC
tacgttcc	PCR_IPg0080_F	AATGATACGGCGACCACCGAGATCTACACtacgttccTCGTCGGCAGCGTC
aggcctaa	PCR_IPg0081_F	AATGATACGGCGACCACCGAGATCTACACaggcctaaTCGTCGGCAGCGTC
cttcacac	PCR_IPg0082_F	AATGATACGGCGACCACCGAGATCTACACcttcacacTCGTCGGCAGCGTC
gattgtgg	PCR_IPg0083_F	AATGATACGGCGACCACCGAGATCTACACgattgtggTCGTCGGCAGCGTC
tcgaatta	PCR_IPg0084_F	AATGATACGGCGACCACCGAGATCTACACtcgaattaTCGTCGGCAGCGTC
atcccgtg	PCR_IPg0085_F	AATGATACGGCGACCACCGAGATCTACACatcccgtgTCGTCGGCAGCGTC
tccatgtg	PCR_IPg0086_F	AATGATACGGCGACCACCGAGATCTACACtccatgtgTCGTCGGCAGCGTC
catcggcg	PCR_IPg0087_F	AATGATACGGCGACCACCGAGATCTACACcatcggcgTCGTCGGCAGCGTC
taactgca	PCR_IPg0088_F	AATGATACGGCGACCACCGAGATCTACACtaactgcaTCGTCGGCAGCGTC
agcttaat	PCR_IPg0089_F	AATGATACGGCGACCACCGAGATCTACACagcttaatTCGTCGGCAGCGTC
tttgaggc	PCR_IPg0090_F	AATGATACGGCGACCACCGAGATCTACACtttgaggcTCGTCGGCAGCGTC
gtgaagaa	PCR_IPg0091_F	AATGATACGGCGACCACCGAGATCTACACgtgaagaaTCGTCGGCAGCGTC
ctgcgaag	PCR_IPg0092_F	AATGATACGGCGACCACCGAGATCTACACctgcgaagTCGTCGGCAGCGTC
tagcgcat	PCR_IPg0093_F	AATGATACGGCGACCACCGAGATCTACACtagcgcatTCGTCGGCAGCGTC
acctttgg	PCR_IPg0094_F	AATGATACGGCGACCACCGAGATCTACACacctttggTCGTCGGCAGCGTC
gtgacgga	PCR_IPg0095_F	AATGATACGGCGACCACCGAGATCTACACgtgacggaTCGTCGGCAGCGTC
acaatccc	PCR_IPg0096_F	AATGATACGGCGACCACCGAGATCTACACacaatcccTCGTCGGCAGCGTC
agtctagt	PCR_IPg0097_F	AATGATACGGCGACCACCGAGATCTACACagtctagtTCGTCGGCAGCGTC
agcaagcg	PCR_IPg0098_F	AATGATACGGCGACCACCGAGATCTACACagcaagcgTCGTCGGCAGCGTC
cagaccat	PCR_IPg0099_F	AATGATACGGCGACCACCGAGATCTACACcagaccatTCGTCGGCAGCGTC
tcggaaga	PCR_IPg0100_F	AATGATACGGCGACCACCGAGATCTACACtcggaagaTCGTCGGCAGCGTC
tgtggcaa	PCR_IPg0101_F	AATGATACGGCGACCACCGAGATCTACACtgtggcaaTCGTCGGCAGCGTC
tctagcct	PCR_IPg0102_F	AATGATACGGCGACCACCGAGATCTACACtctagcctTCGTCGGCAGCGTC
atgaatta	PCR_IPg0103_F	AATGATACGGCGACCACCGAGATCTACACatgaattaTCGTCGGCAGCGTC
taatctct	PCR_IPg0104_F	AATGATACGGCGACCACCGAGATCTACACtaatctctTCGTCGGCAGCGTC
gtggatgc	PCR_IPg0105_F	AATGATACGGCGACCACCGAGATCTACACgtggatgcTCGTCGGCAGCGTC
gccatgat	PCR_IPg0106_F	AATGATACGGCGACCACCGAGATCTACACgccatgatTCGTCGGCAGCGTC
ttcttgcc	PCR_IPg0107_F	AATGATACGGCGACCACCGAGATCTACACttcttgccTCGTCGGCAGCGTC
gcattggc	PCR_IPg0108_F	AATGATACGGCGACCACCGAGATCTACACgcattggcTCGTCGGCAGCGTC
atctgtag	PCR_IPg0109_F	AATGATACGGCGACCACCGAGATCTACACatctgtagTCGTCGGCAGCGTC
tctgacct	PCR_IPg0110_F	AATGATACGGCGACCACCGAGATCTACACtctgacctTCGTCGGCAGCGTC
acgaatcc	PCR_IPg0111_F	AATGATACGGCGACCACCGAGATCTACACacgaatccTCGTCGGCAGCGTC
ccacagtt	PCR_IPg0112_F	AATGATACGGCGACCACCGAGATCTACACccacagttTCGTCGGCAGCGTC
tacccttc	PCR_IPg0113_F	AATGATACGGCGACCACCGAGATCTACACtacccttcTCGTCGGCAGCGTC
gacgatct	PCR_IPg0114_F	AATGATACGGCGACCACCGAGATCTACACgacgatctTCGTCGGCAGCGTC
catcgcct	PCR_IPg0115_F	AATGATACGGCGACCACCGAGATCTACACcatcgcctTCGTCGGCAGCGTC
attggggt	PCR_IPg0116_F	AATGATACGGCGACCACCGAGATCTACACattggggtTCGTCGGCAGCGTC
gatgtggt	PCR_IPg0117_F	AATGATACGGCGACCACCGAGATCTACACgatgtggtTCGTCGGCAGCGTC
agcgccag	PCR_IPg0118_F	AATGATACGGCGACCACCGAGATCTACACagcgccagTCGTCGGCAGCGTC
acactccg	PCR_IPg0119_F	AATGATACGGCGACCACCGAGATCTACACacactccgTCGTCGGCAGCGTC
cgagcgct	PCR_IPg0120_F	AATGATACGGCGACCACCGAGATCTACACcgagcgctTCGTCGGCAGCGTC
aggaggat	PCR_IPg0121_F	AATGATACGGCGACCACCGAGATCTACACaggaggatTCGTCGGCAGCGTC
cctgtcct	PCR_IPg0122_F	AATGATACGGCGACCACCGAGATCTACACcctgtcctTCGTCGGCAGCGTC
agttcctg	PCR_IPg0123_F	AATGATACGGCGACCACCGAGATCTACACagttcctgTCGTCGGCAGCGTC
agaactca	PCR_IPg0124_F	AATGATACGGCGACCACCGAGATCTACACagaactcaTCGTCGGCAGCGTC
cagcccaa	PCR_IPg0125_F	AATGATACGGCGACCACCGAGATCTACACcagcccaaTCGTCGGCAGCGTC
atgaatgt	PCR_IPg0126_F	AATGATACGGCGACCACCGAGATCTACACatgaatgtTCGTCGGCAGCGTC
tctaggga	PCR_IPg0127_F	AATGATACGGCGACCACCGAGATCTACACtctagggaTCGTCGGCAGCGTC
tatctcga	PCR_IPg0128_F	AATGATACGGCGACCACCGAGATCTACACtatctcgaTCGTCGGCAGCGTC
cgtagact	PCR_IPg0129_F	AATGATACGGCGACCACCGAGATCTACACcgtagactTCGTCGGCAGCGTC
tgtgtgaa	PCR_IPg0130_F	AATGATACGGCGACCACCGAGATCTACACtgtgtgaaTCGTCGGCAGCGTC
ttaattca	PCR_IPg0131_F	AATGATACGGCGACCACCGAGATCTACACttaattcaTCGTCGGCAGCGTC
tgagagcg	PCR_IPg0132_F	AATGATACGGCGACCACCGAGATCTACACtgagagcgTCGTCGGCAGCGTC
cgctgtgt	PCR_IPg0133_F	AATGATACGGCGACCACCGAGATCTACACcgctgtgtTCGTCGGCAGCGTC
ctaaggtg	PCR_IPg0134_F	AATGATACGGCGACCACCGAGATCTACACctaaggtgTCGTCGGCAGCGTC
tcataccc	PCR_IPg0135_F	AATGATACGGCGACCACCGAGATCTACACtcatacccTCGTCGGCAGCGTC
ggtcggac	PCR_IPg0136_F	AATGATACGGCGACCACCGAGATCTACACggtcggacTCGTCGGCAGCGTC
gcaccatg	PCR_IPg0137_F	AATGATACGGCGACCACCGAGATCTACACgcaccatgTCGTCGGCAGCGTC
cgcctagg	PCR_IPg0138_F	AATGATACGGCGACCACCGAGATCTACACcgcctaggTCGTCGGCAGCGTC
gatacgtc	PCR_IPg0139_F	AATGATACGGCGACCACCGAGATCTACACgatacgtcTCGTCGGCAGCGTC
cgattttg	PCR_IPg0140_F	AATGATACGGCGACCACCGAGATCTACACcgattttgTCGTCGGCAGCGTC
ctatcggt	PCR_IPg0141_F	AATGATACGGCGACCACCGAGATCTACACctatcggtTCGTCGGCAGCGTC
atttacta	PCR_IPg0142_F	AATGATACGGCGACCACCGAGATCTACACatttactaTCGTCGGCAGCGTC
tagaatat	PCR_IPg0143_F	AATGATACGGCGACCACCGAGATCTACACtagaatatTCGTCGGCAGCGTC
atagctac	PCR_IPg0144_F	AATGATACGGCGACCACCGAGATCTACACatagctacTCGTCGGCAGCGTC
tactcgtt	PCR_IPg0145_F	AATGATACGGCGACCACCGAGATCTACACtactcgttTCGTCGGCAGCGTC
tagcgcca	PCR_IPg0146_F	AATGATACGGCGACCACCGAGATCTACACtagcgccaTCGTCGGCAGCGTC
cagcatct	PCR_IPg0147_F	AATGATACGGCGACCACCGAGATCTACACcagcatctTCGTCGGCAGCGTC
cccgttca	PCR_IPg0148_F	AATGATACGGCGACCACCGAGATCTACACcccgttcaTCGTCGGCAGCGTC
aactcagg	PCR_IPg0149_F	AATGATACGGCGACCACCGAGATCTACACaactcaggTCGTCGGCAGCGTC
gtccgcgg	PCR_IPg0150_F	AATGATACGGCGACCACCGAGATCTACACgtccgcggTCGTCGGCAGCGTC
ggttgctg	PCR_IPg0151_F	AATGATACGGCGACCACCGAGATCTACACggttgctgTCGTCGGCAGCGTC
acactctt	PCR_IPg0152_F	AATGATACGGCGACCACCGAGATCTACACacactcttTCGTCGGCAGCGTC
acgtagaa	PCR_IPg0153_F	AATGATACGGCGACCACCGAGATCTACACacgtagaaTCGTCGGCAGCGTC
gggacaat	PCR_IPg0154_F	AATGATACGGCGACCACCGAGATCTACACgggacaatTCGTCGGCAGCGTC
gtgctagt	PCR_IPg0155_F	AATGATACGGCGACCACCGAGATCTACACgtgctagtTCGTCGGCAGCGTC
caatctcc	PCR_IPg0156_F	AATGATACGGCGACCACCGAGATCTACACcaatctccTCGTCGGCAGCGTC
atcccagt	PCR_IPg0157_F	AATGATACGGCGACCACCGAGATCTACACatcccagtTCGTCGGCAGCGTC
tgtagcgg	PCR_IPg0158_F	AATGATACGGCGACCACCGAGATCTACACtgtagcggTCGTCGGCAGCGTC
gatatgag	PCR_IPg0159_F	AATGATACGGCGACCACCGAGATCTACACgatatgagTCGTCGGCAGCGTC
tctctgtc	PCR_IPg0160_F	AATGATACGGCGACCACCGAGATCTACACtctctgtcTCGTCGGCAGCGTC
catccacg	PCR_IPg0161_F	AATGATACGGCGACCACCGAGATCTACACcatccacgTCGTCGGCAGCGTC
gactcata	PCR_IPg0162_F	AATGATACGGCGACCACCGAGATCTACACgactcataTCGTCGGCAGCGTC
aattgatc	PCR_IPg0163_F	AATGATACGGCGACCACCGAGATCTACACaattgatcTCGTCGGCAGCGTC
ccttcctg	PCR_IPg0164_F	AATGATACGGCGACCACCGAGATCTACACccttcctgTCGTCGGCAGCGTC
gccgccag	PCR_IPg0165_F	AATGATACGGCGACCACCGAGATCTACACgccgccagTCGTCGGCAGCGTC
caagttta	PCR_IPg0166_F	AATGATACGGCGACCACCGAGATCTACACcaagtttaTCGTCGGCAGCGTC
agtaagta	PCR_IPg0167_F	AATGATACGGCGACCACCGAGATCTACACagtaagtaTCGTCGGCAGCGTC
gggaaacg	PCR_IPg0168_F	AATGATACGGCGACCACCGAGATCTACACgggaaacgTCGTCGGCAGCGTC
agattcat	PCR_IPg0169_F	AATGATACGGCGACCACCGAGATCTACACagattcatTCGTCGGCAGCGTC
agatatca	PCR_IPg0170_F	AATGATACGGCGACCACCGAGATCTACACagatatcaTCGTCGGCAGCGTC
ttccgcgt	PCR_IPg0171_F	AATGATACGGCGACCACCGAGATCTACACttccgcgtTCGTCGGCAGCGTC
gccaagac	PCR_IPg0172_F	AATGATACGGCGACCACCGAGATCTACACgccaagacTCGTCGGCAGCGTC
cacgtcat	PCR_IPg0173_F	AATGATACGGCGACCACCGAGATCTACACcacgtcatTCGTCGGCAGCGTC
gagctagg	PCR_IPg0174_F	AATGATACGGCGACCACCGAGATCTACACgagctaggTCGTCGGCAGCGTC
acctgttg	PCR_IPg0175_F	AATGATACGGCGACCACCGAGATCTACACacctgttgTCGTCGGCAGCGTC
gtgaatca	PCR_IPg0176_F	AATGATACGGCGACCACCGAGATCTACACgtgaatcaTCGTCGGCAGCGTC
cgcagtct	PCR_IPg0177_F	AATGATACGGCGACCACCGAGATCTACACcgcagtctTCGTCGGCAGCGTC
tagtcgca	PCR_IPg0178_F	AATGATACGGCGACCACCGAGATCTACACtagtcgcaTCGTCGGCAGCGTC
cggtgacc	PCR_IPg0179_F	AATGATACGGCGACCACCGAGATCTACACcggtgaccTCGTCGGCAGCGTC
gacagcca	PCR_IPg0180_F	AATGATACGGCGACCACCGAGATCTACACgacagccaTCGTCGGCAGCGTC
gcgagtgc	PCR_IPg0181_F	AATGATACGGCGACCACCGAGATCTACACgcgagtgcTCGTCGGCAGCGTC
ttcttcgc	PCR_IPg0182_F	AATGATACGGCGACCACCGAGATCTACACttcttcgcTCGTCGGCAGCGTC
cttttcag	PCR_IPg0183_F	AATGATACGGCGACCACCGAGATCTACACcttttcagTCGTCGGCAGCGTC
actacatt	PCR_IPg0184_F	AATGATACGGCGACCACCGAGATCTACACactacattTCGTCGGCAGCGTC
gtcattct	PCR_IPg0185_F	AATGATACGGCGACCACCGAGATCTACACgtcattctTCGTCGGCAGCGTC
gcacgcta	PCR_IPg0186_F	AATGATACGGCGACCACCGAGATCTACACgcacgctaTCGTCGGCAGCGTC
ttgagtcg	PCR_IPg0187_F	AATGATACGGCGACCACCGAGATCTACACttgagtcgTCGTCGGCAGCGTC
tgacgata	PCR_IPg0188_F	AATGATACGGCGACCACCGAGATCTACACtgacgataTCGTCGGCAGCGTC
ccgataac	PCR_IPg0189_F	AATGATACGGCGACCACCGAGATCTACACccgataacTCGTCGGCAGCGTC
ttctatac	PCR_IPg0190_F	AATGATACGGCGACCACCGAGATCTACACttctatacTCGTCGGCAGCGTC
caacgact	PCR_IPg0191_F	AATGATACGGCGACCACCGAGATCTACACcaacgactTCGTCGGCAGCGTC
cggcgttg	PCR_IPg0192_F	AATGATACGGCGACCACCGAGATCTACACcggcgttgTCGTCGGCAGCGTC
atttggcg	PCR_IPg0193_F	AATGATACGGCGACCACCGAGATCTACACatttggcgTCGTCGGCAGCGTC
aggtctct	PCR_IPg0194_F	AATGATACGGCGACCACCGAGATCTACACaggtctctTCGTCGGCAGCGTC
atgtcaga	PCR_IPg0195_F	AATGATACGGCGACCACCGAGATCTACACatgtcagaTCGTCGGCAGCGTC
ggttctgg	PCR_IPg0196_F	AATGATACGGCGACCACCGAGATCTACACggttctggTCGTCGGCAGCGTC
cacgcaga	PCR_IPg0197_F	AATGATACGGCGACCACCGAGATCTACACcacgcagaTCGTCGGCAGCGTC
cgtgagaa	PCR_IPg0198_F	AATGATACGGCGACCACCGAGATCTACACcgtgagaaTCGTCGGCAGCGTC
atgccgct	PCR_IPg0199_F	AATGATACGGCGACCACCGAGATCTACACatgccgctTCGTCGGCAGCGTC
atctaggt	PCR_IPg0200_F	AATGATACGGCGACCACCGAGATCTACACatctaggtTCGTCGGCAGCGTC
gctcatca	PCR_IPg0201_F	AATGATACGGCGACCACCGAGATCTACACgctcatcaTCGTCGGCAGCGTC
tgctccgc	PCR_IPg0202_F	AATGATACGGCGACCACCGAGATCTACACtgctccgcTCGTCGGCAGCGTC
tcacattt	PCR_IPg0203_F	AATGATACGGCGACCACCGAGATCTACACtcacatttTCGTCGGCAGCGTC
tgtacaca	PCR_IPg0204_F	AATGATACGGCGACCACCGAGATCTACACtgtacacaTCGTCGGCAGCGTC
ggagctcc	PCR_IPg0205_F	AATGATACGGCGACCACCGAGATCTACACggagctccTCGTCGGCAGCGTC
cactatat	PCR_IPg0206_F	AATGATACGGCGACCACCGAGATCTACACcactatatTCGTCGGCAGCGTC
ttagttag	PCR_IPg0207_F	AATGATACGGCGACCACCGAGATCTACACttagttagTCGTCGGCAGCGTC
ttctcaca	PCR_IPg0208_F	AATGATACGGCGACCACCGAGATCTACACttctcacaTCGTCGGCAGCGTC
cacagaat	PCR_IPg0209_F	AATGATACGGCGACCACCGAGATCTACACcacagaatTCGTCGGCAGCGTC
actgtaac	PCR_IPg0210_F	AATGATACGGCGACCACCGAGATCTACACactgtaacTCGTCGGCAGCGTC
acggtcta	PCR_IPg0211_F	AATGATACGGCGACCACCGAGATCTACACacggtctaTCGTCGGCAGCGTC
ttcgagca	PCR_IPg0212_F	AATGATACGGCGACCACCGAGATCTACACttcgagcaTCGTCGGCAGCGTC
tagccgct	PCR_IPg0213_F	AATGATACGGCGACCACCGAGATCTACACtagccgctTCGTCGGCAGCGTC
tccggttg	PCR_IPg0214_F	AATGATACGGCGACCACCGAGATCTACACtccggttgTCGTCGGCAGCGTC
caccgacg	PCR_IPg0215_F	AATGATACGGCGACCACCGAGATCTACACcaccgacgTCGTCGGCAGCGTC
agccttag	PCR_IPg0216_F	AATGATACGGCGACCACCGAGATCTACACagccttagTCGTCGGCAGCGTC
cactttac	PCR_IPg0217_F	AATGATACGGCGACCACCGAGATCTACACcactttacTCGTCGGCAGCGTC
tacacaga	PCR_IPg0218_F	AATGATACGGCGACCACCGAGATCTACACtacacagaTCGTCGGCAGCGTC
tccactct	PCR_IPg0219_F	AATGATACGGCGACCACCGAGATCTACACtccactctTCGTCGGCAGCGTC
cacgaacc	PCR_IPg0220_F	AATGATACGGCGACCACCGAGATCTACACcacgaaccTCGTCGGCAGCGTC
gcaggccc	PCR_IPg0221_F	AATGATACGGCGACCACCGAGATCTACACgcaggcccTCGTCGGCAGCGTC
acctgctc	PCR_IPg0222_F	AATGATACGGCGACCACCGAGATCTACACacctgctcTCGTCGGCAGCGTC
aatcgtct	PCR_IPg0223_F	AATGATACGGCGACCACCGAGATCTACACaatcgtctTCGTCGGCAGCGTC
cggcgtgc	PCR_IPg0224_F	AATGATACGGCGACCACCGAGATCTACACcggcgtgcTCGTCGGCAGCGTC
tacaaggt	PCR_IPg0225_F	AATGATACGGCGACCACCGAGATCTACACtacaaggtTCGTCGGCAGCGTC
aatttagc	PCR_IPg0226_F	AATGATACGGCGACCACCGAGATCTACACaatttagcTCGTCGGCAGCGTC
gcatcgct	PCR_IPg0227_F	AATGATACGGCGACCACCGAGATCTACACgcatcgctTCGTCGGCAGCGTC
gaatactc	PCR_IPg0228_F	AATGATACGGCGACCACCGAGATCTACACgaatactcTCGTCGGCAGCGTC
accggaac	PCR_IPg0229_F	AATGATACGGCGACCACCGAGATCTACACaccggaacTCGTCGGCAGCGTC
ccgtgcta	PCR_IPg0230_F	AATGATACGGCGACCACCGAGATCTACACccgtgctaTCGTCGGCAGCGTC
aagcttct	PCR_IPg0231_F	AATGATACGGCGACCACCGAGATCTACACaagcttctTCGTCGGCAGCGTC
catcaatt	PCR_IPg0232_F	AATGATACGGCGACCACCGAGATCTACACcatcaattTCGTCGGCAGCGTC
gcggtgca	PCR_IPg0233_F	AATGATACGGCGACCACCGAGATCTACACgcggtgcaTCGTCGGCAGCGTC
tgtaccac	PCR_IPg0234_F	AATGATACGGCGACCACCGAGATCTACACtgtaccacTCGTCGGCAGCGTC
gagagcaa	PCR_IPg0235_F	AATGATACGGCGACCACCGAGATCTACACgagagcaaTCGTCGGCAGCGTC
attagcga	PCR_IPg0236_F	AATGATACGGCGACCACCGAGATCTACACattagcgaTCGTCGGCAGCGTC
ttggaaag	PCR_IPg0237_F	AATGATACGGCGACCACCGAGATCTACACttggaaagTCGTCGGCAGCGTC
accggaga	PCR_IPg0238_F	AATGATACGGCGACCACCGAGATCTACACaccggagaTCGTCGGCAGCGTC
ccgtctcg	PCR_IPg0239_F	AATGATACGGCGACCACCGAGATCTACACccgtctcgTCGTCGGCAGCGTC
tcacgctc	PCR_IPg0240_F	AATGATACGGCGACCACCGAGATCTACACtcacgctcTCGTCGGCAGCGTC
cctccagt	PCR_IPg0241_F	AATGATACGGCGACCACCGAGATCTACACcctccagtTCGTCGGCAGCGTC
aagagtac	PCR_IPg0242_F	AATGATACGGCGACCACCGAGATCTACACaagagtacTCGTCGGCAGCGTC
tgaatgta	PCR_IPg0243_F	AATGATACGGCGACCACCGAGATCTACACtgaatgtaTCGTCGGCAGCGTC
agtcgcct	PCR_IPg0244_F	AATGATACGGCGACCACCGAGATCTACACagtcgcctTCGTCGGCAGCGTC
gctaacgg	PCR_IPg0245_F	AATGATACGGCGACCACCGAGATCTACACgctaacggTCGTCGGCAGCGTC
catttaac	PCR_IPg0246_F	AATGATACGGCGACCACCGAGATCTACACcatttaacTCGTCGGCAGCGTC
acctggga	PCR_IPg0247_F	AATGATACGGCGACCACCGAGATCTACACacctgggaTCGTCGGCAGCGTC
atttaggg	PCR_IPg0248_F	AATGATACGGCGACCACCGAGATCTACACatttagggTCGTCGGCAGCGTC
attaggcc	PCR_IPg0249_F	AATGATACGGCGACCACCGAGATCTACACattaggccTCGTCGGCAGCGTC
agatcccc	PCR_IPg0250_F	AATGATACGGCGACCACCGAGATCTACACagatccccTCGTCGGCAGCGTC
gtctgcgt	PCR_IPg0251_F	AATGATACGGCGACCACCGAGATCTACACgtctgcgtTCGTCGGCAGCGTC
tacagcgt	PCR_IPg0252_F	AATGATACGGCGACCACCGAGATCTACACtacagcgtTCGTCGGCAGCGTC
tgtactcg	PCR_IPg0253_F	AATGATACGGCGACCACCGAGATCTACACtgtactcgTCGTCGGCAGCGTC
agatgtgg	PCR_IPg0254_F	AATGATACGGCGACCACCGAGATCTACACagatgtggTCGTCGGCAGCGTC
cctgcctt	PCR_IPg0255_F	AATGATACGGCGACCACCGAGATCTACACcctgccttTCGTCGGCAGCGTC
ccatgctc	PCR_IPg0256_F	AATGATACGGCGACCACCGAGATCTACACccatgctcTCGTCGGCAGCGTC
cgtatgtg	PCR_IPg0257_F	AATGATACGGCGACCACCGAGATCTACACcgtatgtgTCGTCGGCAGCGTC
tcgaaatt	PCR_IPg0258_F	AATGATACGGCGACCACCGAGATCTACACtcgaaattTCGTCGGCAGCGTC
tgctgtac	PCR_IPg0259_F	AATGATACGGCGACCACCGAGATCTACACtgctgtacTCGTCGGCAGCGTC
ccatgtgg	PCR_IPg0260_F	AATGATACGGCGACCACCGAGATCTACACccatgtggTCGTCGGCAGCGTC
ggagcaag	PCR_IPg0261_F	AATGATACGGCGACCACCGAGATCTACACggagcaagTCGTCGGCAGCGTC
tgggttgt	PCR_IPg0262_F	AATGATACGGCGACCACCGAGATCTACACtgggttgtTCGTCGGCAGCGTC
cttgactt	PCR_IPg0263_F	AATGATACGGCGACCACCGAGATCTACACcttgacttTCGTCGGCAGCGTC
catgctgc	PCR_IPg0264_F	AATGATACGGCGACCACCGAGATCTACACcatgctgcTCGTCGGCAGCGTC
ctatataa	PCR_IPg0265_F	AATGATACGGCGACCACCGAGATCTACACctatataaTCGTCGGCAGCGTC
ccctaatt	PCR_IPg0266_F	AATGATACGGCGACCACCGAGATCTACACccctaattTCGTCGGCAGCGTC
aaatggcg	PCR_IPg0267_F	AATGATACGGCGACCACCGAGATCTACACaaatggcgTCGTCGGCAGCGTC
agggcgat	PCR_IPg0268_F	AATGATACGGCGACCACCGAGATCTACACagggcgatTCGTCGGCAGCGTC
gcctttct	PCR_IPg0269_F	AATGATACGGCGACCACCGAGATCTACACgcctttctTCGTCGGCAGCGTC
ggacatta	PCR_IPg0270_F	AATGATACGGCGACCACCGAGATCTACACggacattaTCGTCGGCAGCGTC
cgcgccat	PCR_IPg0271_F	AATGATACGGCGACCACCGAGATCTACACcgcgccatTCGTCGGCAGCGTC
ccatggac	PCR_IPg0272_F	AATGATACGGCGACCACCGAGATCTACACccatggacTCGTCGGCAGCGTC
acatgaca	PCR_IPg0273_F	AATGATACGGCGACCACCGAGATCTACACacatgacaTCGTCGGCAGCGTC
gatgttgg	PCR_IPg0274_F	AATGATACGGCGACCACCGAGATCTACACgatgttggTCGTCGGCAGCGTC
atagctta	PCR_IPg0275_F	AATGATACGGCGACCACCGAGATCTACACatagcttaTCGTCGGCAGCGTC
tctgtgac	PCR_IPg0276_F	AATGATACGGCGACCACCGAGATCTACACtctgtgacTCGTCGGCAGCGTC
acgtcccg	PCR_IPg0277_F	AATGATACGGCGACCACCGAGATCTACACacgtcccgTCGTCGGCAGCGTC
atactgtg	PCR_IPg0278_F	AATGATACGGCGACCACCGAGATCTACACatactgtgTCGTCGGCAGCGTC
cgtttatg	PCR_IPg0279_F	AATGATACGGCGACCACCGAGATCTACACcgtttatgTCGTCGGCAGCGTC
agcgtatc	PCR_IPg0280_F	AATGATACGGCGACCACCGAGATCTACACagcgtatcTCGTCGGCAGCGTC
cgcacctt	PCR_IPg0281_F	AATGATACGGCGACCACCGAGATCTACACcgcaccttTCGTCGGCAGCGTC
ccctttcg	PCR_IPg0282_F	AATGATACGGCGACCACCGAGATCTACACccctttcgTCGTCGGCAGCGTC
gcacctaa	PCR_IPg0283_F	AATGATACGGCGACCACCGAGATCTACACgcacctaaTCGTCGGCAGCGTC
aaccttac	PCR_IPg0284_F	AATGATACGGCGACCACCGAGATCTACACaaccttacTCGTCGGCAGCGTC
ctctgtcg	PCR_IPg0285_F	AATGATACGGCGACCACCGAGATCTACACctctgtcgTCGTCGGCAGCGTC
tctgtgtg	PCR_IPg0286_F	AATGATACGGCGACCACCGAGATCTACACtctgtgtgTCGTCGGCAGCGTC
aaagtagg	PCR_IPg0287_F	AATGATACGGCGACCACCGAGATCTACACaaagtaggTCGTCGGCAGCGTC
ttagctcg	PCR_IPg0288_F	AATGATACGGCGACCACCGAGATCTACACttagctcgTCGTCGGCAGCGTC
tgggcctg	PCR_IPg0289_F	AATGATACGGCGACCACCGAGATCTACACtgggcctgTCGTCGGCAGCGTC
attagtat	PCR_IPg0290_F	AATGATACGGCGACCACCGAGATCTACACattagtatTCGTCGGCAGCGTC
atagttcc	PCR_IPg0291_F	AATGATACGGCGACCACCGAGATCTACACatagttccTCGTCGGCAGCGTC
gccgtgct	PCR_IPg0292_F	AATGATACGGCGACCACCGAGATCTACACgccgtgctTCGTCGGCAGCGTC
gaagaggt	PCR_IPg0293_F	AATGATACGGCGACCACCGAGATCTACACgaagaggtTCGTCGGCAGCGTC
gggcaacc	PCR_IPg0294_F	AATGATACGGCGACCACCGAGATCTACACgggcaaccTCGTCGGCAGCGTC
tacgctca	PCR_IPg0295_F	AATGATACGGCGACCACCGAGATCTACACtacgctcaTCGTCGGCAGCGTC
ttctctcg	PCR_IPg0296_F	AATGATACGGCGACCACCGAGATCTACACttctctcgTCGTCGGCAGCGTC
tttgctcc	PCR_IPg0297_F	AATGATACGGCGACCACCGAGATCTACACtttgctccTCGTCGGCAGCGTC
gagtccat	PCR_IPg0298_F	AATGATACGGCGACCACCGAGATCTACACgagtccatTCGTCGGCAGCGTC
gagatgcc	PCR_IPg0299_F	AATGATACGGCGACCACCGAGATCTACACgagatgccTCGTCGGCAGCGTC
gcattatg	PCR_IPg0300_F	AATGATACGGCGACCACCGAGATCTACACgcattatgTCGTCGGCAGCGTC
acgaggaa	PCR_IPg0301_F	AATGATACGGCGACCACCGAGATCTACACacgaggaaTCGTCGGCAGCGTC
aatgggaa	PCR_IPg0302_F	AATGATACGGCGACCACCGAGATCTACACaatgggaaTCGTCGGCAGCGTC
gtaggtct	PCR_IPg0303_F	AATGATACGGCGACCACCGAGATCTACACgtaggtctTCGTCGGCAGCGTC
aatgatgg	PCR_IPg0304_F	AATGATACGGCGACCACCGAGATCTACACaatgatggTCGTCGGCAGCGTC
aggtggac	PCR_IPg0305_F	AATGATACGGCGACCACCGAGATCTACACaggtggacTCGTCGGCAGCGTC
gtaaggga	PCR_IPg0306_F	AATGATACGGCGACCACCGAGATCTACACgtaagggaTCGTCGGCAGCGTC
acgagcgc	PCR_IPg0307_F	AATGATACGGCGACCACCGAGATCTACACacgagcgcTCGTCGGCAGCGTC
gacaactc	PCR_IPg0308_F	AATGATACGGCGACCACCGAGATCTACACgacaactcTCGTCGGCAGCGTC
tatggcgc	PCR_IPg0309_F	AATGATACGGCGACCACCGAGATCTACACtatggcgcTCGTCGGCAGCGTC
tctgctgg	PCR_IPg0310_F	AATGATACGGCGACCACCGAGATCTACACtctgctggTCGTCGGCAGCGTC
ccgtattt	PCR_IPg0311_F	AATGATACGGCGACCACCGAGATCTACACccgtatttTCGTCGGCAGCGTC
tcagcgat	PCR_IPg0312_F	AATGATACGGCGACCACCGAGATCTACACtcagcgatTCGTCGGCAGCGTC
ggcctcaa	PCR_IPg0313_F	AATGATACGGCGACCACCGAGATCTACACggcctcaaTCGTCGGCAGCGTC
ttaaccct	PCR_IPg0314_F	AATGATACGGCGACCACCGAGATCTACACttaaccctTCGTCGGCAGCGTC
caatatca	PCR_IPg0315_F	AATGATACGGCGACCACCGAGATCTACACcaatatcaTCGTCGGCAGCGTC
tggtacac	PCR_IPg0316_F	AATGATACGGCGACCACCGAGATCTACACtggtacacTCGTCGGCAGCGTC
tctggtga	PCR_IPg0317_F	AATGATACGGCGACCACCGAGATCTACACtctggtgaTCGTCGGCAGCGTC
tgcacctg	PCR_IPg0318_F	AATGATACGGCGACCACCGAGATCTACACtgcacctgTCGTCGGCAGCGTC
cgtgcgca	PCR_IPg0319_F	AATGATACGGCGACCACCGAGATCTACACcgtgcgcaTCGTCGGCAGCGTC
cctcgcga	PCR_IPg0320_F	AATGATACGGCGACCACCGAGATCTACACcctcgcgaTCGTCGGCAGCGTC
atccattt	PCR_IPg0321_F	AATGATACGGCGACCACCGAGATCTACACatccatttTCGTCGGCAGCGTC
gtcatgtg	PCR_IPg0322_F	AATGATACGGCGACCACCGAGATCTACACgtcatgtgTCGTCGGCAGCGTC
caacagga	PCR_IPg0323_F	AATGATACGGCGACCACCGAGATCTACACcaacaggaTCGTCGGCAGCGTC
ggcctgcc	PCR_IPg0324_F	AATGATACGGCGACCACCGAGATCTACACggcctgccTCGTCGGCAGCGTC
tatattca	PCR_IPg0325_F	AATGATACGGCGACCACCGAGATCTACACtatattcaTCGTCGGCAGCGTC
ccaaggga	PCR_IPg0326_F	AATGATACGGCGACCACCGAGATCTACACccaagggaTCGTCGGCAGCGTC
cccgactg	PCR_IPg0327_F	AATGATACGGCGACCACCGAGATCTACACcccgactgTCGTCGGCAGCGTC
gcataagc	PCR_IPg0328_F	AATGATACGGCGACCACCGAGATCTACACgcataagcTCGTCGGCAGCGTC
acgcaagc	PCR_IPg0329_F	AATGATACGGCGACCACCGAGATCTACACacgcaagcTCGTCGGCAGCGTC
aacctcgt	PCR_IPg0330_F	AATGATACGGCGACCACCGAGATCTACACaacctcgtTCGTCGGCAGCGTC
ggcgaccg	PCR_IPg0331_F	AATGATACGGCGACCACCGAGATCTACACggcgaccgTCGTCGGCAGCGTC
tcaatacg	PCR_IPg0332_F	AATGATACGGCGACCACCGAGATCTACACtcaatacgTCGTCGGCAGCGTC
ttctgaac	PCR_IPg0333_F	AATGATACGGCGACCACCGAGATCTACACttctgaacTCGTCGGCAGCGTC
ctactacg	PCR_IPg0334_F	AATGATACGGCGACCACCGAGATCTACACctactacgTCGTCGGCAGCGTC
ggctcagt	PCR_IPg0335_F	AATGATACGGCGACCACCGAGATCTACACggctcagtTCGTCGGCAGCGTC
tgcatgcg	PCR_IPg0336_F	AATGATACGGCGACCACCGAGATCTACACtgcatgcgTCGTCGGCAGCGTC
agtccgtt	PCR_IPg0337_F	AATGATACGGCGACCACCGAGATCTACACagtccgttTCGTCGGCAGCGTC
aaatgttg	PCR_IPg0338_F	AATGATACGGCGACCACCGAGATCTACACaaatgttgTCGTCGGCAGCGTC
gttggtcc	PCR_IPg0339_F	AATGATACGGCGACCACCGAGATCTACACgttggtccTCGTCGGCAGCGTC
aattcttc	PCR_IPg0340_F	AATGATACGGCGACCACCGAGATCTACACaattcttcTCGTCGGCAGCGTC
acgctttc	PCR_IPg0341_F	AATGATACGGCGACCACCGAGATCTACACacgctttcTCGTCGGCAGCGTC
agtattct	PCR_IPg0342_F	AATGATACGGCGACCACCGAGATCTACACagtattctTCGTCGGCAGCGTC
ttggagtc	PCR_IPg0343_F	AATGATACGGCGACCACCGAGATCTACACttggagtcTCGTCGGCAGCGTC
tgagagga	PCR_IPg0344_F	AATGATACGGCGACCACCGAGATCTACACtgagaggaTCGTCGGCAGCGTC
gaggcgca	PCR_IPg0345_F	AATGATACGGCGACCACCGAGATCTACACgaggcgcaTCGTCGGCAGCGTC
gagtcttc	PCR_IPg0346_F	AATGATACGGCGACCACCGAGATCTACACgagtcttcTCGTCGGCAGCGTC
ctatttcg	PCR_IPg0347_F	AATGATACGGCGACCACCGAGATCTACACctatttcgTCGTCGGCAGCGTC
gtcagttg	PCR_IPg0348_F	AATGATACGGCGACCACCGAGATCTACACgtcagttgTCGTCGGCAGCGTC
attgccgc	PCR_IPg0349_F	AATGATACGGCGACCACCGAGATCTACACattgccgcTCGTCGGCAGCGTC
accaggca	PCR_IPg0350_F	AATGATACGGCGACCACCGAGATCTACACaccaggcaTCGTCGGCAGCGTC
agaggtct	PCR_IPg0351_F	AATGATACGGCGACCACCGAGATCTACACagaggtctTCGTCGGCAGCGTC
cacaagcc	PCR_IPg0352_F	AATGATACGGCGACCACCGAGATCTACACcacaagccTCGTCGGCAGCGTC
tcaaactc	PCR_IPg0353_F	AATGATACGGCGACCACCGAGATCTACACtcaaactcTCGTCGGCAGCGTC
gcgcacag	PCR_IPg0354_F	AATGATACGGCGACCACCGAGATCTACACgcgcacagTCGTCGGCAGCGTC
tcatgtat	PCR_IPg0355_F	AATGATACGGCGACCACCGAGATCTACACtcatgtatTCGTCGGCAGCGTC
atgtgttg	PCR_IPg0356_F	AATGATACGGCGACCACCGAGATCTACACatgtgttgTCGTCGGCAGCGTC
tcataact	PCR_IPg0357_F	AATGATACGGCGACCACCGAGATCTACACtcataactTCGTCGGCAGCGTC
taacagac	PCR_IPg0358_F	AATGATACGGCGACCACCGAGATCTACACtaacagacTCGTCGGCAGCGTC
attagttc	PCR_IPg0359_F	AATGATACGGCGACCACCGAGATCTACACattagttcTCGTCGGCAGCGTC
agcgcaat	PCR_IPg0360_F	AATGATACGGCGACCACCGAGATCTACACagcgcaatTCGTCGGCAGCGTC
ctcggact	PCR_IPg0361_F	AATGATACGGCGACCACCGAGATCTACACctcggactTCGTCGGCAGCGTC
ggcataca	PCR_IPg0362_F	AATGATACGGCGACCACCGAGATCTACACggcatacaTCGTCGGCAGCGTC
tccggatt	PCR_IPg0363_F	AATGATACGGCGACCACCGAGATCTACACtccggattTCGTCGGCAGCGTC
gactgttg	PCR_IPg0364_F	AATGATACGGCGACCACCGAGATCTACACgactgttgTCGTCGGCAGCGTC
ggctctgc	PCR_IPg0365_F	AATGATACGGCGACCACCGAGATCTACACggctctgcTCGTCGGCAGCGTC
ctgtgcgg	PCR_IPg0366_F	AATGATACGGCGACCACCGAGATCTACACctgtgcggTCGTCGGCAGCGTC
tattgagt	PCR_IPg0367_F	AATGATACGGCGACCACCGAGATCTACACtattgagtTCGTCGGCAGCGTC
agcatccg	PCR_IPg0368_F	AATGATACGGCGACCACCGAGATCTACACagcatccgTCGTCGGCAGCGTC
tctccgtt	PCR_IPg0369_F	AATGATACGGCGACCACCGAGATCTACACtctccgttTCGTCGGCAGCGTC
cggagcga	PCR_IPg0370_F	AATGATACGGCGACCACCGAGATCTACACcggagcgaTCGTCGGCAGCGTC
acaacgct	PCR_IPg0371_F	AATGATACGGCGACCACCGAGATCTACACacaacgctTCGTCGGCAGCGTC
cgatacag	PCR_IPg0372_F	AATGATACGGCGACCACCGAGATCTACACcgatacagTCGTCGGCAGCGTC
taaagacc	PCR_IPg0373_F	AATGATACGGCGACCACCGAGATCTACACtaaagaccTCGTCGGCAGCGTC
tgggtacc	PCR_IPg0374_F	AATGATACGGCGACCACCGAGATCTACACtgggtaccTCGTCGGCAGCGTC
gacacatc	PCR_IPg0375_F	AATGATACGGCGACCACCGAGATCTACACgacacatcTCGTCGGCAGCGTC
agaagcgc	PCR_IPg0376_F	AATGATACGGCGACCACCGAGATCTACACagaagcgcTCGTCGGCAGCGTC
tgagacct	PCR_IPg0377_F	AATGATACGGCGACCACCGAGATCTACACtgagacctTCGTCGGCAGCGTC
caagtcga	PCR_IPg0378_F	AATGATACGGCGACCACCGAGATCTACACcaagtcgaTCGTCGGCAGCGTC
tgtaaatc	PCR_IPg0379_F	AATGATACGGCGACCACCGAGATCTACACtgtaaatcTCGTCGGCAGCGTC
ttcaaaca	PCR_IPg0380_F	AATGATACGGCGACCACCGAGATCTACACttcaaacaTCGTCGGCAGCGTC
agacaagc	PCR_IPg0381_F	AATGATACGGCGACCACCGAGATCTACACagacaagcTCGTCGGCAGCGTC
gtcgagtg	PCR_IPg0382_F	AATGATACGGCGACCACCGAGATCTACACgtcgagtgTCGTCGGCAGCGTC
atctgcta	PCR_IPg0383_F	AATGATACGGCGACCACCGAGATCTACACatctgctaTCGTCGGCAGCGTC
gttaatga	PCR_IPg0384_F	AATGATACGGCGACCACCGAGATCTACACgttaatgaTCGTCGGCAGCGTC
acctaagt	PCR_IPg0385_F	AATGATACGGCGACCACCGAGATCTACACacctaagtTCGTCGGCAGCGTC
gatgagca	PCR_IPg0386_F	AATGATACGGCGACCACCGAGATCTACACgatgagcaTCGTCGGCAGCGTC
cacacagc	PCR_IPg0387_F	AATGATACGGCGACCACCGAGATCTACACcacacagcTCGTCGGCAGCGTC
ggctgtct	PCR_IPg0388_F	AATGATACGGCGACCACCGAGATCTACACggctgtctTCGTCGGCAGCGTC
ctagttac	PCR_IPg0389_F	AATGATACGGCGACCACCGAGATCTACACctagttacTCGTCGGCAGCGTC
cagggccg	PCR_IPg0390_F	AATGATACGGCGACCACCGAGATCTACACcagggccgTCGTCGGCAGCGTC
gcaatgcg	PCR_IPg0391_F	AATGATACGGCGACCACCGAGATCTACACgcaatgcgTCGTCGGCAGCGTC
cttcagat	PCR_IPg0392_F	AATGATACGGCGACCACCGAGATCTACACcttcagatTCGTCGGCAGCGTC
tcggcatc	PCR_IPg0393_F	AATGATACGGCGACCACCGAGATCTACACtcggcatcTCGTCGGCAGCGTC
gctctgaa	PCR_IPg0394_F	AATGATACGGCGACCACCGAGATCTACACgctctgaaTCGTCGGCAGCGTC
aaagcacg	PCR_IPg0395_F	AATGATACGGCGACCACCGAGATCTACACaaagcacgTCGTCGGCAGCGTC
atcaaccg	PCR_IPg0396_F	AATGATACGGCGACCACCGAGATCTACACatcaaccgTCGTCGGCAGCGTC

## Sheet: Supplemental_Table_4
Supplemental_Table_4 List of the gene-specific primers for gene set 2 (JA- and SA-related genes)
Name	Sequences
AT1G80840_p1	ACACTCTTTCCCTACACGACGCTCTTCCGATCTTATTGGCGGAGTGTCGGAGAGTA
AT4G17490_p1	ACACTCTTTCCCTACACGACGCTCTTCCGATCTACGGCGATAGATGACTGGGATTTG
AT1G30330_p1	ACACTCTTTCCCTACACGACGCTCTTCCGATCTCAGGCTGGCAGCTTGTATTTGTTG
AT3G50660_p1	ACACTCTTTCCCTACACGACGCTCTTCCGATCTGCTGGTTCAGAGCTAGCCAAGTT
AT1G67560_p1	ACACTCTTTCCCTACACGACGCTCTTCCGATCTCACACAGTCGCTCAGCCACTTTA
AT5G40350_p1	ACACTCTTTCCCTACACGACGCTCTTCCGATCTGTGCCTGAATCCGGTTCGATCAT
AT2G46370_p1	ACACTCTTTCCCTACACGACGCTCTTCCGATCTACCGGCTTGGAGATGTGGTAAAG
AT3G48520_p1	ACACTCTTTCCCTACACGACGCTCTTCCGATCTGCTCATATGGCTGGTGGGCTTAA
AT5G37020_p1	ACACTCTTTCCCTACACGACGCTCTTCCGATCTTGGTTCGGTTGGGCGTTCATTA
AT5G64810_p1	ACACTCTTTCCCTACACGACGCTCTTCCGATCTGCAGCGCAACAACGTTGAGTAAA
AT4G35760_p1	ACACTCTTTCCCTACACGACGCTCTTCCGATCTCCTTGAATGTGCCTCCTCGGTATT
AT3G15500_p1	ACACTCTTTCCCTACACGACGCTCTTCCGATCTAACGCGCTGCCTCATAGTCATAG
AT5G24780_p1	ACACTCTTTCCCTACACGACGCTCTTCCGATCTACTCCCGGAGACCTTGCATCTATA
AT5G06960_p1	ACACTCTTTCCCTACACGACGCTCTTCCGATCTGTGGGACTCTCGGTTCAAGTTCAT
AT3G23240_p1	ACACTCTTTCCCTACACGACGCTCTTCCGATCTGGGTCCTCGGCGATTCTCAATTT
AT4G14400_p1	ACACTCTTTCCCTACACGACGCTCTTCCGATCTGCTCTGAGAAGCGGCATCTTGAT
AT1G32640_p1	ACACTCTTTCCCTACACGACGCTCTTCCGATCTTCCTCTAGCAACCTGACCAATCCT
AT1G78390_p1	ACACTCTTTCCCTACACGACGCTCTTCCGATCTTGCATGACGCCACCTGATTCAA
AT2G44810_p1	ACACTCTTTCCCTACACGACGCTCTTCCGATCTCGTGCGCCTATGGTTACCGTAATA
AT4G29010_p1	ACACTCTTTCCCTACACGACGCTCTTCCGATCTTCATGCCTGGTGGGAAGCCTATAT
AT4G16760_p1	ACACTCTTTCCCTACACGACGCTCTTCCGATCTGCACTTGTGGACGCCTTCAATTAC
AT3G17860_p1	ACACTCTTTCCCTACACGACGCTCTTCCGATCTTTCGCCGCCTCAAACTCATCAA
AT1G17380_p1	ACACTCTTTCCCTACACGACGCTCTTCCGATCTTCGTTATCCTCCCAAGCCAGAGAT
AT1G51190_p1	ACACTCTTTCCCTACACGACGCTCTTCCGATCTACCCTGGTCTGCTTCATGGATTTG
AT2G27690_p1	ACACTCTTTCCCTACACGACGCTCTTCCGATCTGGGCCCGGATTACGAAGAGTTTAA
AT1G14920_p1	ACACTCTTTCCCTACACGACGCTCTTCCGATCTCGGCTGCACATATTGGTTCGAATG
AT3G14440_p1	ACACTCTTTCCCTACACGACGCTCTTCCGATCTCGAAGCAGGTCGTGTGAGTTCTTA
AT1G66350_p1	ACACTCTTTCCCTACACGACGCTCTTCCGATCTGCGACCGCTTATTGCAACATCTG
AT3G53260_p1	ACACTCTTTCCCTACACGACGCTCTTCCGATCTGCGCCGATTCCTAACCGGATTAA
AT3G25760_p1	ACACTCTTTCCCTACACGACGCTCTTCCGATCTACGTCCCTGAGAAGAACGGTGATA
AT5G44420_p1	ACACTCTTTCCCTACACGACGCTCTTCCGATCTGCAATGGTGGAAGCACAGAAGTTG
AT5G13320_p1	ACACTCTTTCCCTACACGACGCTCTTCCGATCTGGTGCGTCAAGGAACGTTTGATTC
AT1G06800_p1	ACACTCTTTCCCTACACGACGCTCTTCCGATCTTGGGTGTGAACAGAACGAGGAAAG
AT3G26830_p1	ACACTCTTTCCCTACACGACGCTCTTCCGATCTGTGGAGTCGCTGGCATAACACTAT
AT1G19640_p1	ACACTCTTTCCCTACACGACGCTCTTCCGATCTGTAAGCTCGCCACGATACGCTATT
AT2G13810_p1	ACACTCTTTCCCTACACGACGCTCTTCCGATCTGTCTCGCTTGGCCTCAAGGTTTAT
AT2G38470_p1	ACACTCTTTCCCTACACGACGCTCTTCCGATCTGCATCACACGACATGAGAGCAGTA
AT2G14610_p1	ACACTCTTTCCCTACACGACGCTCTTCCGATCTACTCATACACTCTGGTGGGCCTTA
AT5G52300_p1	ACACTCTTTCCCTACACGACGCTCTTCCGATCTGTCACTTCTTGGCTCGGTGGTAAA
AT5G67160_p1	ACACTCTTTCCCTACACGACGCTCTTCCGATCTGCTGGGCTGCAATGCAAATCAA
AT3G20840_p1	ACACTCTTTCCCTACACGACGCTCTTCCGATCTCGGCACAAGGAATGGGTCTGAATA
AT1G72520_p1	ACACTCTTTCCCTACACGACGCTCTTCCGATCTATACTGAGCTCCAAGCCTGGTACT
AT1G15750_p1	ACACTCTTTCCCTACACGACGCTCTTCCGATCTTGCACGAGACGCAACTTGCTATAT
AT5G47230_p1	ACACTCTTTCCCTACACGACGCTCTTCCGATCTCGTTTGGCTTGGGACGTTTGATAC
AT5G46760_p1	ACACTCTTTCCCTACACGACGCTCTTCCGATCTGGTGCTAGGTTCATGGAAGCACTTA
AT2G01570_p1	ACACTCTTTCCCTACACGACGCTCTTCCGATCTGTTGGCACACTCGTCCACTCATTA
AT5G01900_p1	ACACTCTTTCCCTACACGACGCTCTTCCGATCTCCACTTACTTCGGCCAGCACATAT
AT1G64280_p1	ACACTCTTTCCCTACACGACGCTCTTCCGATCTTCGGTGAGACTCTTGCCTCTTAGT
AT1G43890_p1	ACACTCTTTCCCTACACGACGCTCTTCCGATCTATTTGGGATACAGCTGGGCAAGAG
AT1G17420_p1	ACACTCTTTCCCTACACGACGCTCTTCCGATCTGCATTCGCCGGATGAGGAGTATAT
AT3G02260_p1	ACACTCTTTCCCTACACGACGCTCTTCCGATCTTTGATCTCGTGGCTCGACGAAATC
AT5G13220_p1	ACACTCTTTCCCTACACGACGCTCTTCCGATCTGCGCGTTGACTTTGAGTCTTTGAC
AT2G43840_p1	ACACTCTTTCCCTACACGACGCTCTTCCGATCTAAGAGGCCAGAAGGATCGGTAGTA
AT3G11340_p1	ACACTCTTTCCCTACACGACGCTCTTCCGATCTCCCGGTTTAATCCACGGGAAAGAA
AT2G37040_p1	ACACTCTTTCCCTACACGACGCTCTTCCGATCTGCAGCAAGAGCAGCCTACGATAA
AT3G27810_p1	ACACTCTTTCCCTACACGACGCTCTTCCGATCTTGCAAGCACGTCGAGCCATAAT
AT2G22300_p1	ACACTCTTTCCCTACACGACGCTCTTCCGATCTTCCTAGCCCATCCAGCTCATCAT
AT1G75690_p1	ACACTCTTTCCCTACACGACGCTCTTCCGATCTGTAATGGCACCGGAGCTCAGAAA
AT1G13280_p1	ACACTCTTTCCCTACACGACGCTCTTCCGATCTAGCGTAATGTGTCCCGTCCCTATA
AT5G01530_p1	ACACTCTTTCCCTACACGACGCTCTTCCGATCTTCAAGCGGCTGCAACAGGTAAA
AT1G72450_p1	ACACTCTTTCCCTACACGACGCTCTTCCGATCTTGCACGATCGAGTTCACGTTTCT
AT2G06050_p1	ACACTCTTTCCCTACACGACGCTCTTCCGATCTGGTGTGAGGGTATCTCCGGCTATA
AT5G26920_p1	ACACTCTTTCCCTACACGACGCTCTTCCGATCTCGGTTTCTTGCGTTGCACGATAAA
AT1G70700_p1	ACACTCTTTCCCTACACGACGCTCTTCCGATCTGGAGAAGCGCAAAGAGAGGCTTAT
AT4G31800_p1	ACACTCTTTCCCTACACGACGCTCTTCCGATCTGCGACATACGAAGGGACGCATAA
AT3G10340_p1	ACACTCTTTCCCTACACGACGCTCTTCCGATCTGTCGCCAGGAGAGGAGTTTGATAAA
AT5G42650_p1	ACACTCTTTCCCTACACGACGCTCTTCCGATCTCGGGCGGGTCATCAAGTTCATAA
AT3G52430_p1	ACACTCTTTCCCTACACGACGCTCTTCCGATCTGAGCCACTCGACATTGCGAATTTC
AT2G34600_p1	ACACTCTTTCCCTACACGACGCTCTTCCGATCTTCGGATCCTCCAACAATCCCAAAC
AT5G67300_p1	ACACTCTTTCCCTACACGACGCTCTTCCGATCTGGATGAAGCGTGTGGGACAAGTAA
AT3G23150_p1	ACACTCTTTCCCTACACGACGCTCTTCCGATCTAGAGAAACTCGGGTGCGATGTAAC
AT1G74950_p1	ACACTCTTTCCCTACACGACGCTCTTCCGATCTTGCGAACTCCCGATTGCAAGAA
AT3G25780_p1	ACACTCTTTCCCTACACGACGCTCTTCCGATCTGTTACGCCGTCGAAGGATGTGAA
AT1G28480_p1	ACACTCTTTCCCTACACGACGCTCTTCCGATCTAGGGAGGTTGTTTGGAGGGTTAGA
AT4G27410_p1	ACACTCTTTCCCTACACGACGCTCTTCCGATCTGGGACATTCTTGCGGACACAGTAT
AT1G30135_p1	ACACTCTTTCCCTACACGACGCTCTTCCGATCTGTCCTAAGAGTCCGCCGTTGTAAA
AT3G24220_p1	ACACTCTTTCCCTACACGACGCTCTTCCGATCTGCAGTGGCATTGCGAAGGTAGATA
AT1G74710_p1	ACACTCTTTCCCTACACGACGCTCTTCCGATCTTGGTGGCGAGGAGAGTGAATTTG
AT4G28910_p1	ACACTCTTTCCCTACACGACGCTCTTCCGATCTCGGGAGACAACAGCAACCTCAATA
AT1G19180_p1	ACACTCTTTCCCTACACGACGCTCTTCCGATCTACGCCGGGCAAGTGATTGTATT
AT1G52890_p1	ACACTCTTTCCCTACACGACGCTCTTCCGATCTGTCGAGAGCAGTCACGGGTTTAAT
AT3G45140_p1	ACACTCTTTCCCTACACGACGCTCTTCCGATCTTCTTGGGCCAATGAGCCTGTTATC
AT4G17880_p1	ACACTCTTTCCCTACACGACGCTCTTCCGATCTTCCTGGTGCTAAGTTCATGGAAGC
AT3G20770_p1	ACACTCTTTCCCTACACGACGCTCTTCCGATCTCACTGCTTCAACCCACAGTCCATA
AT4G39030_p1	ACACTCTTTCCCTACACGACGCTCTTCCGATCTTCTGCATTGCCCATGACAGTATCC
AT3G11480_p1	ACACTCTTTCCCTACACGACGCTCTTCCGATCTGAAGCAGGACGCAATGAAGCTAATG
AT5G04230_p1	ACACTCTTTCCCTACACGACGCTCTTCCGATCTCCAAGCAGCCTCACTAACCCTTTA
AT5G26170_p1	ACACTCTTTCCCTACACGACGCTCTTCCGATCTGGCTCAAGGCGACCATGCTATAT
AT4G19100_p1	ACACTCTTTCCCTACACGACGCTCTTCCGATCTACGACGACGATGAAGACGAAGATG
AT5G22570_p1	ACACTCTTTCCCTACACGACGCTCTTCCGATCTGGACGATTCACCGGATCCGATTTA
AT1G19250_p1	ACACTCTTTCCCTACACGACGCTCTTCCGATCTTTCCAAGCGGTGTCATGCCTTTA
AT1G73805_p1	ACACTCTTTCCCTACACGACGCTCTTCCGATCTAACACCAGCTCCAGTGACTCTCT
AT3G03450_p1	ACACTCTTTCCCTACACGACGCTCTTCCGATCTCAAGAAGCGAACCACAACGGAATC
AT3G25770_p1	ACACTCTTTCCCTACACGACGCTCTTCCGATCTCATCACTGGTGGTGCTGGAATCTT
AT5G24770_p1	ACACTCTTTCCCTACACGACGCTCTTCCGATCTTGGGCTGATTTGGTTGAGGATACC
AT1G44575_p1	ACACTCTTTCCCTACACGACGCTCTTCCGATCTGGTTCACGAAGGCGAACGAGTTA
AT5G06950_p1	ACACTCTTTCCCTACACGACGCTCTTCCGATCTACTTCTCACGGCTACGAGCTCTAA
AT1G06160_p1	ACACTCTTTCCCTACACGACGCTCTTCCGATCTAGAGTCTCCGGTGATAGCCTTGAA
